# Supplementary material for: Formulation-specific dose–response in the serum proteome of healthy dogs following cannabidiol administration
Source: Front Vet Sci. 2026 May 13;13:1803263. doi: 10.3389/fvets.2026.1803263 (PMC13212459; doi:10.3389/fvets.2026.1803263)
Supplement: Supplementary file 1 [file Table_1.xlsx]

## Sheet: BCS-Feed intake
	Additional file
	An assessment of body condition score (BCS), feed intake, and fecal score with results summarized using means and standard deviations (SD).
	The data were analyzed across three time points using repeated measures ANOVA, and statistical significance was defined as a p-value of less than 0.05.
						F		O		SN		p-value
				BCS		Mean	SD	Mean	SD	Mean	SD
				(9-score)	Day-0	4.25	0.88	4.5	0.53	4.37	0.91	0.111
					Day-15	4.25	0.88	4.5	0.75	4.62	0.75
					Day-30	4.5	1.51	4.62	0.74	4.75	0.7
				Feed intake
					Day-0	273.75	35.93	263.75	33.77	253.12	37.5	0.084
					Day-15	260	23.29	276.25	34.2	250.62	33.42
					Day-30	292.5	13.88	292.5	11.64	287.5	15.81
				Fecal score
				(7-score)	Day-0	2.75	0.46	2.62	0.51	2.75	0.46	0.382
					Day-15	2.75	0.46	2.5	0.53	2.62	0.51
					Day-30	2.62	0.51	2.5	0.53	2.5	0.75

## Sheet: Ingredient composition and prox
Additional file
Ingredient composition and proximate analysis of the three dietary formulations
		Ingredients	Feed preparation
			F	O	SN
		Cassava	31.93	28.6	28.6
		Meat & Bone meal,50	18	18	18
		Ovine meat & Bone meal	15	15	15
		Soybean meal	15	15	15
		Poultry fat	7	6.5	6.5
		Cassava meal	-	6	6
		Hemp by-product (Premix)	2.67	-	-
		Premix	3.35	3.35	3.35
		Beef tallow	3	1.5	1.5
		Liquid palatans	2.5	2.5	2.5
		Fish oil	1	3	3
		Preservative	0.05	0.05	0.05
		Powder palatants	0.5	0.5	0.5
		Nutritional proximate analysis (%; dry matter)
		Protein	26.31	26.18	26.18
		Fat content	12.68	13.25	13.25
		Crude ash	14.12	13.37	13.37
		Crude fiber	8.75	5.95	5.95
		Formulations were designed to be isocaloric and isonitrogenous.
		Ingredient differences reflect necessary adjustments to balance macronutrients, not experimental variables
