# Supplementary material for: Formulation-specific dose–response in the serum proteome of healthy dogs following cannabidiol administration
Source: Front Vet Sci. 2026 May 13;13:1803263. doi: 10.3389/fvets.2026.1803263 (PMC13212459; doi:10.3389/fvets.2026.1803263)
Supplement: Supplementary file 2 [file Table_2.xlsx]

## Sheet: F group
Full_dataset_F food
name	X1_1.MaxLFQ.Intensity	X1_2.MaxLFQ.Intensity	X1_3.MaxLFQ.Intensity	X1_4.MaxLFQ.Intensity	X1_5.MaxLFQ.Intensity	X2_1.MaxLFQ.Intensity	X2_2.MaxLFQ.Intensity	X2_3.MaxLFQ.Intensity	X2_4.MaxLFQ.Intensity	X2_5.MaxLFQ.Intensity	Protein	Protein.ID	Entry.Name	Gene	Protein.Length	Organism	Protein.Existence	Description	Protein.Probability	Top.Peptide.Probability	Combined.Total.Peptides	Combined.Spectral.Count	Combined.Unique.Spectral.Count	Combined.Total.Spectral.Count	X1_1.Spectral.Count	X1_2.Spectral.Count	X1_3.Spectral.Count	X1_4.Spectral.Count	X1_5.Spectral.Count	X2_1.Spectral.Count	X2_2.Spectral.Count	X2_3.Spectral.Count	X2_4.Spectral.Count	X2_5.Spectral.Count	X1_1.Unique.Spectral.Count	X1_2.Unique.Spectral.Count	X1_3.Unique.Spectral.Count	X1_4.Unique.Spectral.Count	X1_5.Unique.Spectral.Count	X2_1.Unique.Spectral.Count	X2_2.Unique.Spectral.Count	X2_3.Unique.Spectral.Count	X2_4.Unique.Spectral.Count	X2_5.Unique.Spectral.Count	X1_1.Total.Spectral.Count	X1_2.Total.Spectral.Count	X1_3.Total.Spectral.Count	X1_4.Total.Spectral.Count	X1_5.Total.Spectral.Count
E2RAK7	25.3657	26.1693	25.6209	24.7199	26.0674	24.9149	25.042	26.1117	26.2952	24.6725	sp|E2RAK7|APOA2_CANLF	E2RAK7	APOA2_CANLF	APOA2	100	Canis lupus familiaris	1:Experimental evidence at protein level	Apolipoprotein A-II	1	0.999	4	36	36	36	3	4	3	3	4	6	3	3	4	3	3	4	3	3	4	6	3	3	4	3	3	4	3	3	4
E2RE76	29.224	29.6242	29.9752	29.6903	30.102	28.0961	28.5978	28.3665	28.989	27.8819	sp|E2RE76|APOA4_CANLF	E2RE76	APOA4_CANLF	APOA4	378	Canis lupus familiaris	3:Protein inferred from homology	Apolipoprotein A-IV	1	0.999	27	396	396	396	41	43	50	47	48	35	32	30	41	29	41	43	50	47	48	35	32	30	41	29	41	43	50	47	48
O18740	23.6483	23.6708	23.6033	23.5534	23.6161	22.2358	26.1177	23.287	22.1987	24.7305	sp|O18740|K1C9_CANLF	O18740	K1C9_CANLF	KRT9	786	Canis lupus familiaris	3:Protein inferred from homology	Keratin, type I cytoskeletal 9	0.9214	0.9967	2	9	9	15	1	1	1	1	1	1	1	1	0	1	1	1	1	1	1	1	1	1	0	1	1	1	1	2	1
O18806	21.0391	21.736	21.2762	21.8855	21.264	21.5696	21.2246	21.3858	21.4687	21.7394	sp|O18806|FA8_CANLF	O18806	FA8_CANLF	F8	2343	Canis lupus familiaris	2:Experimental evidence at transcript level	Coagulation factor VIII	1	0.999	8	40	40	40	1	6	5	4	0	5	6	6	4	3	1	6	5	4	0	5	6	6	4	3	1	6	5	4	0
O18840	27.4448	27.8506	26.9475	29.0995	28.2344	28.5082	27.8289	29.9218	28.1213	29.3382	sp|O18840|ACTB_CANLF	O18840	ACTB_CANLF	ACTB	375	Canis lupus familiaris	2:Experimental evidence at transcript level	Actin, cytoplasmic 1	1	0.999	15	131	131	131	5	11	7	16	10	16	9	26	8	23	5	11	7	16	10	16	9	26	8	23	5	11	7	16	10
O97492	20.2224	19.1327	15.39	19.2478	20.4504	20.2884	19.8444	20.5851	20.2675	19.8752	sp|O97492|CATA_CANLF	O97492	CATA_CANLF	CAT	527	Canis lupus familiaris	1:Experimental evidence at protein level	Catalase	1	0.9989	4	7	7	7	1	0	0	0	1	2	0	2	1	0	1	0	0	0	1	2	0	2	1	0	1	0	0	0	1
P01618	31.2249	30.3269	31.3312	30.6939	31.7364	30.2532	31.1538	31.1786	31.6637	30.0497	sp|P01618|KV1_CANLF	P01618	KV1_CANLF		108	Canis lupus familiaris	1:Experimental evidence at protein level	Ig kappa chain V region GOM	1	0.999	2	80	80	80	7	2	10	10	11	8	10	8	9	5	7	2	10	10	11	8	10	8	9	5	7	2	10	10	11
P01784	29.4045	26.5789	28.8327	29.2254	30.6256	28.7587	28.7743	28.6999	28.9025	30.1053	sp|P01784|HV01_CANLF	P01784	HV01_CANLF		114	Canis lupus familiaris	1:Experimental evidence at protein level	Ig heavy chain V region GOM	1	0.999	3	178	178	178	21	18	16	15	21	19	18	15	14	21	21	18	16	15	21	19	18	15	14	21	21	18	16	15	21
P01785	26.7841	27.326	27.1582	27.2466	28.3206	27.5507	27.0992	27.7666	25.9021	27.0785	sp|P01785|HV02_CANLF	P01785	HV02_CANLF		117	Canis lupus familiaris	1:Experimental evidence at protein level	Ig heavy chain V region MOO	1	0.999	1	15	15	15	1	2	2	0	2	1	2	3	1	1	1	2	2	0	2	1	2	3	1	1	1	2	2	0	2
P01874	23.5544	22.2425	24.2536	23.6382	23.6017	23.2168	22.3716	18.3356	23.3044	22.6542	sp|P01874|IGHM_CANLF	P01874	IGHM_CANLF		450	Canis lupus familiaris	1:Experimental evidence at protein level	Ig mu chain C region	0.9457	0.9989	1	85	85	85	12	7	14	6	9	2	11	5	13	6	12	7	14	6	9	2	11	5	13	6	12	7	14	6	9
P02648	32.7286	31.7926	31.9115	32.1076	32.2044	32.7735	32.2231	31.7465	32.0579	32.305	sp|P02648|APOA1_CANLF	P02648	APOA1_CANLF	APOA1	266	Canis lupus familiaris	1:Experimental evidence at protein level	Apolipoprotein A-I	1	0.999	40	852	852	852	91	69	75	83	68	126	83	84	84	89	91	69	75	83	68	126	83	84	84	89	91	69	75	83	68
P02677	29.2309	28.2358	29.8901	28.5401	29.3409	28.1431	30.3937	29.0395	28.4276	26.6133	sp|P02677|FIBB_CANLF	P02677	FIBB_CANLF	FGB	31	Canis lupus familiaris	1:Experimental evidence at protein level	Fibrinogen beta chain (Fragment)	1	0.999	2	74	74	74	7	6	11	7	7	7	10	6	8	5	7	6	11	7	7	7	10	6	8	5	7	6	11	7	7
P06871	28.9254	28.9371	29.129	29.1964	29.2606	29.349	28.9939	28.6389	28.8892	28.6389	sp|P06871|TRY1_CANLF	P06871	TRY1_CANLF		246	Canis lupus familiaris	2:Experimental evidence at transcript level	Cationic trypsin	0.9974	0.9986	2	22	22	22	3	2	2	2	2	2	2	2	3	2	3	2	2	2	2	2	2	2	3	2	3	2	2	2	2
P12278	28.3144	29.077	28.518	28.1935	29.0685	26.9698	27.9522	28.5836	28.3848	27.718	sp|P12278|APOC2_CANLF	P12278	APOC2_CANLF	APOC2	101	Canis lupus familiaris	1:Experimental evidence at protein level	Apolipoprotein C-II	1	0.999	4	81	81	81	9	10	8	9	8	6	7	7	9	8	9	10	8	9	8	6	7	7	9	8	9	10	8	9	8
P12279	25.345	24.9631	24.8121	25.3421	24.9627	24.6552	24.1222	24.1915	24.1877	24.0734	sp|P12279|APOC3_CANLF	P12279	APOC3_CANLF	APOC3	100	Canis lupus familiaris	2:Experimental evidence at transcript level	Apolipoprotein C-III	1	0.999	2	34	34	34	4	5	4	3	3	2	4	3	3	3	4	5	4	3	3	2	4	3	3	3	4	5	4	3	3
P18067	17.0809	17.3776	16.6269	19.4437	18.677	19.3394	17.9093	20.2991	17.905	19.8361	sp|P18067|RAB7A_CANLF	P18067	RAB7A_CANLF	RAB7A	207	Canis lupus familiaris	1:Experimental evidence at protein level	Ras-related protein Rab-7a	1	0.9983	3	6	6	6	0	0	0	0	0	1	0	4	0	1	0	0	0	0	0	1	0	4	0	1	0	0	0	0	0
P18649	28.2946	28.733	28.6546	28.0783	28.7154	29.0063	28.2109	28.1111	28.1695	28.2068	sp|P18649|APOE_CANLF	P18649	APOE_CANLF	APOE	323	Canis lupus familiaris	1:Experimental evidence at protein level	Apolipoprotein E	1	0.999	20	273	273	273	23	30	29	24	28	32	29	28	24	26	23	30	29	24	28	32	29	28	24	26	23	30	29	24	28
P19006	27.9762	27.4556	27.3604	27.875	27.0864	28.0728	28.3317	27.9442	29.5661	28.8308	sp|P19006|HPT_CANLF	P19006	HPT_CANLF	HP	329	Canis lupus familiaris	1:Experimental evidence at protein level	Haptoglobin	1	0.999	19	152	152	152	12	16	11	11	11	18	13	16	25	19	12	16	11	11	11	18	13	16	25	19	12	16	11	11	11
P19540	28.6544	28.9097	28.8733	28.9715	29.3914	28.2224	29.1852	28.3569	28.7468	28.6223	sp|P19540|FA9_CANLF	P19540	FA9_CANLF	F9	452	Canis lupus familiaris	1:Experimental evidence at protein level	Coagulation factor IX	1	0.999	11	118	118	118	10	14	12	10	12	11	14	11	11	13	10	14	12	10	12	11	14	11	11	13	10	14	12	10	12
P24643	19.8593	18.9437	18.8081	19.5096	19.37	18.5537	19.1227	18.9413	19.3674	19.4926	sp|P24643|CALX_CANLF	P24643	CALX_CANLF	CANX	593	Canis lupus familiaris	1:Experimental evidence at protein level	Calnexin	0.9972	0.988	3	11	11	11	1	1	1	0	2	2	0	1	1	2	1	1	1	0	2	2	0	1	1	2	1	1	1	0	2
P25473	29.2917	29.5442	30.0273	29.9072	29.9954	29.8952	30.1141	30.4867	30.2357	30.6242	sp|P25473|CLUS_CANLF	P25473	CLUS_CANLF	CLU	445	Canis lupus familiaris	2:Experimental evidence at transcript level	Clusterin	1	0.999	19	420	420	420	28	40	46	38	33	46	49	51	45	44	28	40	46	38	33	46	49	51	45	44	28	40	46	38	33
P28490	21.9123	19.0092	20.4472	20.037	20.3299	20.2654	20.62	21.1226	20.1872	20.4706	sp|P28490|CALR_CANLF	P28490	CALR_CANLF	CALR	24	Canis lupus familiaris	1:Experimental evidence at protein level	Calreticulin (Fragment)	0.4393	0.9771	1	6	6	6	0	1	1	0	1	0	1	1	0	1	0	1	1	0	1	0	1	1	0	1	0	1	1	0	1
P33703	21.5875	17.4469	20.8804	20.3799	22.0059	23.4698	21.4229	20.2317	22.0481	23.0349	sp|P33703|APOH_CANLF	P33703	APOH_CANLF	APOH	345	Canis lupus familiaris	2:Experimental evidence at transcript level	Beta-2-glycoprotein 1	1	0.9909	5	15	15	15	1	1	2	0	1	4	0	0	2	4	1	1	2	0	1	4	0	0	2	4	1	1	2	0	1
P41148	25.7213	25.4076	25.378	25.8299	26.0232	25.4232	25.5677	26.1093	25.3637	26.1207	sp|P41148|ENPL_CANLF	P41148	ENPL_CANLF	HSP90B1	804	Canis lupus familiaris	1:Experimental evidence at protein level	Endoplasmin	1	0.999	26	173	173	173	17	14	18	17	13	16	17	25	16	20	17	14	18	17	13	16	17	25	16	20	17	14	18	17	13
P49822	30.8862	30.6061	30.6234	30.9175	31.0959	30.9912	30.6196	30.6589	31.346	31.8189	sp|P49822|ALBU_CANLF	P49822	ALBU_CANLF	ALB	608	Canis lupus familiaris	1:Experimental evidence at protein level	Albumin	1	0.999	44	741	734	741	63	63	62	57	71	90	61	76	89	109	63	62	61	57	70	90	60	75	89	107	63	63	62	57	71
P54831	24.1649	23.3593	23.7546	24.4832	23.8942	24.2199	23.1012	24.7369	23.9821	23.1517	sp|P54831|TGFB1_CANLF	P54831	TGFB1_CANLF	TGFB1	390	Canis lupus familiaris	2:Experimental evidence at transcript level	Transforming growth factor beta-1 proprotein	1	0.999	12	68	68	68	9	5	6	7	4	10	4	10	7	6	9	5	6	7	4	10	4	10	7	6	9	5	6	7	4
P56595	26.1689	26.0005	25.9236	25.7729	25.2885	26.7887	26.2546	26.2041	26.2402	25.9132	sp|P56595|APOC1_CANLF	P56595	APOC1_CANLF	APOC1	88	Canis lupus familiaris	1:Experimental evidence at protein level	Apolipoprotein C-I	1	0.999	6	51	51	51	4	6	4	5	5	6	5	5	5	6	4	6	4	5	5	6	5	5	5	6	4	6	4	5	5
P60524	25.4394	25.9061	24.033	25.3618	24.8283	29.179	27.8831	28.5417	29.3778	27.6654	sp|P60524|HBB_CANLF	P60524	HBB_CANLF	HBB	146	Canis lupus familiaris	1:Experimental evidence at protein level	Hemoglobin subunit beta	1	0.999	12	132	132	132	7	10	8	7	8	23	15	18	21	15	7	10	8	7	8	23	15	18	21	15	7	10	8	7	8
P60529	26.6837	26.8355	25.2935	26.6206	26.3462	30.191	28.3754	29.3942	30.5983	28.7892	sp|P60529|HBA_CANLF	P60529	HBA_CANLF	HBA	141	Canis lupus familiaris	1:Experimental evidence at protein level	Hemoglobin subunit alpha	1	0.999	8	108	108	108	4	6	4	7	5	17	14	16	22	13	4	6	4	7	5	17	14	16	22	13	4	6	4	7	5
P61007	18.9111	19.2753	17.7895	19.1295	19.0346	20.276	19.434	20.7477	19.4807	19.7645	sp|P61007|RAB8A_CANLF	P61007	RAB8A_CANLF	RAB8A	207	Canis lupus familiaris	1:Experimental evidence at protein level	Ras-related protein Rab-8A	0.9999	0.9965	3	11	1	11	1	0	0	1	1	1	1	3	1	2	0	0	0	0	0	0	0	1	0	0	1	0	0	1	1
P62490	17.7677	19.3171	19.8145	21.2671	18.8043	21.3472	20.159	22.1764	20.625	21.7356	sp|P62490|RB11A_CANLF	P62490	RB11A_CANLF	RAB11A	216	Canis lupus familiaris	2:Experimental evidence at transcript level	Ras-related protein Rab-11A	1	0.9988	4	10	10	10	0	0	0	1	0	1	0	4	1	3	0	0	0	1	0	1	0	4	1	3	0	0	0	1	0
P62825	22.0181	19.3996	19.7696	20.4405	21.1985	22.3626	21.8442	22.1731	22.5497	20.5525	sp|P62825|RAN_CANLF	P62825	RAN_CANLF	RAN	216	Canis lupus familiaris	1:Experimental evidence at protein level	GTP-binding nuclear protein Ran	1	0.9989	5	22	22	22	1	0	1	3	2	6	2	1	4	2	1	0	1	3	2	6	2	1	4	2	1	0	1	3	2
P62999	20.6175	17.8381	18.6268	20.9638	18.4883	20.8312	19.3889	20.9236	20.3762	21.9477	sp|P62999|RAC1_CANLF	P62999	RAC1_CANLF	RAC1	192	Canis lupus familiaris	2:Experimental evidence at transcript level	Ras-related C3 botulinum toxin substrate 1	0.997	0.9952	2	8	8	8	0	0	0	1	0	2	1	2	0	2	0	0	0	1	0	2	1	2	0	2	0	0	0	1	0
P63050	21.4619	20.384	21.0411	21.0888	21.3835	22.472	20.9853	21.9096	21.6634	21.7678	sp|P63050|RL40_CANLF	P63050	RL40_CANLF	UBA52	128	Canis lupus familiaris	2:Experimental evidence at transcript level	Ubiquitin-60S ribosomal protein L40	1	0.9955	5	9	9	9	1	0	0	0	1	3	0	1	1	2	1	0	0	0	1	3	0	1	1	2	1	0	0	0	1
P80009	24.254	23.2456	23.6911	24.2199	24.3084	24.1926	23.8736	23.8366	24.3244	24.6615	sp|P80009|PLMN_CANLF	P80009	PLMN_CANLF	PLG	333	Canis lupus familiaris	1:Experimental evidence at protein level	Plasminogen (Fragment)	1	0.999	7	51	51	51	4	5	4	5	6	5	4	5	6	7	4	5	4	5	6	5	4	5	6	7	4	5	4	5	6
P81709	21.9988	22.1261	21.2761	22.739	17.7623	22.5946	22.8112	22.6053	22.5239	23.229	sp|P81709|LYSC2_CANLF	P81709	LYSC2_CANLF		130	Canis lupus familiaris	1:Experimental evidence at protein level	Lysozyme C, spleen isozyme	0.8357	0.9807	2	6	6	6	1	0	0	0	0	1	1	1	1	1	1	0	0	0	0	1	1	1	1	1	1	0	0	0	0
Q258K2	24.9446	23.5766	23.3122	24.7345	24.8949	24.9626	24.2563	25.7547	25.0401	25.4643	sp|Q258K2|MYH9_CANLF	Q258K2	MYH9_CANLF	MYH9	1960	Canis lupus familiaris	2:Experimental evidence at transcript level	Myosin-9	1	0.999	61	208	208	208	12	4	7	14	15	28	16	50	24	38	12	4	7	14	15	28	16	50	24	38	12	4	7	14	15
Q28256	28.2783	29.0199	29.155	29.0601	28.9633	28.8433	29.0089	29.2907	28.6505	28.7788	sp|Q28256|GP1BA_CANLF	Q28256	GP1BA_CANLF	GP1BA	677	Canis lupus familiaris	2:Experimental evidence at transcript level	Platelet glycoprotein Ib alpha chain	1	0.999	12	160	160	160	12	17	19	15	16	18	15	17	13	18	12	17	19	15	16	18	15	17	13	18	12	17	19	15	16
Q28259	22.1356	21.6716	21.3184	22.3697	22.6549	24.1433	23.2548	25.1333	23.4794	24.2315	sp|Q28259|G3P_CANLF	Q28259	G3P_CANLF	GAPDH	333	Canis lupus familiaris	2:Experimental evidence at transcript level	Glyceraldehyde-3-phosphate dehydrogenase	1	0.999	12	65	65	65	5	4	4	4	5	8	9	13	5	8	5	4	4	4	5	8	9	13	5	8	5	4	4	4	5
Q28260	23.3928	22.5323	23.587	23.0846	23.8164	22.6936	23.4722	22.9778	23.2809	23.0198	sp|Q28260|VCAM1_CANLF	Q28260	VCAM1_CANLF	VCAM1	739	Canis lupus familiaris	2:Experimental evidence at transcript level	Vascular cell adhesion protein 1	1	0.999	20	113	113	113	12	5	14	10	12	11	15	12	12	10	12	5	14	10	12	11	15	12	12	10	12	5	14	10	12
Q28270	22.7168	22.9098	22.893	23.2811	23.1216	22.1351	22.4696	22.473	23.0741	22.6784	sp|Q28270|CD34_CANLF	Q28270	CD34_CANLF	CD34	389	Canis lupus familiaris	1:Experimental evidence at protein level	Hematopoietic progenitor cell antigen CD34	1	0.999	4	27	5	27	2	2	5	2	2	1	3	4	4	2	0	0	1	0	0	0	1	1	1	1	2	2	5	2	2
Q28275	29.4352	32.0615	31.8503	32.4312	30.9946	31.3547	31.7199	31.5147	31.4927	31.9205	sp|Q28275|FINC_CANLF	Q28275	FINC_CANLF	FN1	522	Canis lupus familiaris	2:Experimental evidence at transcript level	Fibronectin (Fragment)	1	0.999	40	2059	614	2059	79	227	229	237	161	221	238	237	204	226	33	66	71	71	43	65	71	72	63	59	79	227	229	237	161
Q28278	26.0081	25.7187	26.1338	27.0172	26.5032	25.6427	26.2703	25.6685	26.0957	25.8112	sp|Q28278|PROC_CANLF	Q28278	PROC_CANLF	PROC	456	Canis lupus familiaris	2:Experimental evidence at transcript level	Vitamin K-dependent protein C	1	0.999	14	173	173	173	13	18	18	18	18	18	17	19	17	17	13	18	18	18	18	18	17	19	17	17	13	18	18	18	18
Q28284	25.9707	25.8743	24.9176	25.5754	25.9225	25.5229	24.834	24.9122	25.1713	24.9367	sp|Q28284|CD44_CANLF	Q28284	CD44_CANLF	CD44	351	Canis lupus familiaris	2:Experimental evidence at transcript level	CD44 antigen (Fragment)	1	0.999	5	43	43	43	4	4	4	5	5	4	4	4	4	5	4	4	4	5	5	4	4	4	4	5	4	4	4	5	5
Q28295	24.1676	23.8394	23.8226	24.3203	23.2563	23.9729	25.0098	23.8074	24.0954	24.1973	sp|Q28295|VWF_CANLF	Q28295	VWF_CANLF	VWF	2813	Canis lupus familiaris	1:Experimental evidence at protein level	von Willebrand factor	1	0.999	28	155	155	155	12	13	15	19	9	21	20	16	14	16	12	13	15	19	9	21	20	16	14	16	12	13	15	19	9
Q2PT31	21.0672	15.8025	21.7635	21.0991	21.3894	20.2762	16.7682	18.8153	20.3526	18.9929	sp|Q2PT31|MYOC_CANLF	Q2PT31	MYOC_CANLF	MYOC	483	Canis lupus familiaris	1:Experimental evidence at protein level	Myocilin	1	0.999	2	6	6	6	0	0	2	3	1	0	0	0	0	0	0	0	2	3	1	0	0	0	0	0	0	0	2	3	1
Q2TFN9	20.9588	18.9338	19.2293	19.6321	20.0926	21.0974	19.7619	21.3687	20.8484	20.4796	sp|Q2TFN9|HSP74_CANLF	Q2TFN9	HSP74_CANLF	HSPA4	840	Canis lupus familiaris	1:Experimental evidence at protein level	Heat shock 70 kDa protein 4	1	0.9983	12	34	34	34	3	0	0	0	4	7	2	10	3	5	3	0	0	0	4	7	2	10	3	5	3	0	0	0	4
Q52S86	23.2339	22.8362	22.4793	23.3289	24.1304	23.0794	22.1964	22.6935	22.4429	23.3953	sp|Q52S86|PODXL_CANLF	Q52S86	PODXL_CANLF	PODXL	571	Canis lupus familiaris	1:Experimental evidence at protein level	Podocalyxin	1	0.9969	5	24	24	24	2	3	2	2	2	2	3	4	1	3	2	3	2	2	2	2	3	4	1	3	2	3	2	2	2
Q5W416	26.0538	25.6204	25.8075	26.0291	26.3093	25.5461	25.0393	25.7253	25.9277	25.6536	sp|Q5W416|PSB8_CANLF	Q5W416	PSB8_CANLF	PSMB8	276	Canis lupus familiaris	1:Experimental evidence at protein level	Proteasome subunit beta type-8	1	0.9989	7	56	56	56	7	7	5	3	6	8	5	7	5	3	7	7	5	3	6	8	5	7	5	3	7	7	5	3	6
Q5XFN2	23.0666	21.8187	21.4373	22.458	22.3228	22.2568	22.2595	21.7571	22.7678	18.2234	sp|Q5XFN2|DESM_CANLF	Q5XFN2	DESM_CANLF	DES	469	Canis lupus familiaris	3:Protein inferred from homology	Desmin	0.9444	0.9977	1	6	6	6	0	0	1	1	0	1	1	1	1	0	0	0	1	1	0	1	1	1	1	0	0	0	1	1	0
Q6EIY9	25.0649	24.3706	24.9514	24.7237	24.588	24.0234	26.6584	24.1268	23.314	26.416	sp|Q6EIY9|K2C1_CANLF	Q6EIY9	K2C1_CANLF	KRT1	619	Canis lupus familiaris	2:Experimental evidence at transcript level	Keratin, type II cytoskeletal 1	1	0.999	9	82	72	82	8	9	6	9	7	7	12	7	5	12	7	8	5	8	6	6	11	6	4	11	8	9	6	9	7
Q6EIZ0	25.6041	25.173	25.2037	25.5968	25.2118	25.2319	25.9471	24.5541	24.1076	26.7842	sp|Q6EIZ0|K1C10_CANLF	Q6EIZ0	K1C10_CANLF	KRT10	568	Canis lupus familiaris	2:Experimental evidence at transcript level	Keratin, type I cytoskeletal 10	1	0.999	18	107	101	107	9	11	9	7	7	12	14	12	8	18	9	11	9	6	7	12	12	11	7	17	9	11	9	7	7
Q6EIZ1	22.9386	21.9246	22.2889	22.0745	22.102	21.3218	22.8284	21.9992	21.4225	23.1624	sp|Q6EIZ1|K22E_CANLF	Q6EIZ1	K22E_CANLF	KRT2	633	Canis lupus familiaris	2:Experimental evidence at transcript level	Keratin, type II cytoskeletal 2 epidermal	1	0.9983	7	26	26	36	3	3	3	2	2	2	3	3	1	4	3	3	3	2	2	2	3	3	1	4	4	4	4	3	3
Q6Q308	18.886	18.4867	18.2062	18.794	19.171	19.8327	19.8642	20.2568	19.2439	20.1941	sp|Q6Q308|PLEK_CANLF	Q6Q308	PLEK_CANLF	PLEK	351	Canis lupus familiaris	2:Experimental evidence at transcript level	Pleckstrin	1	0.999	6	46	46	46	2	2	1	3	4	7	6	8	5	8	2	2	1	3	4	7	6	8	5	8	2	2	1	3	4
Q6QNF3	26.3944	25.9679	25.1094	25.6547	25.7814	25.835	25.0646	25.6131	25.0367	25.1626	sp|Q6QNF3|PGFRB_CANLF	Q6QNF3	PGFRB_CANLF	PDGFRB	1103	Canis lupus familiaris	2:Experimental evidence at transcript level	Platelet-derived growth factor receptor beta	1	0.999	12	91	91	91	11	11	8	8	7	9	10	11	8	8	11	11	8	8	7	9	10	11	8	8	11	11	8	8	7
Q6QNF4	18.8875	17.217	14.5101	18.4889	20.3142	17.8901	17.4012	17.1396	16.7648	19.4927	sp|Q6QNF4|HGFA_CANLF	Q6QNF4	HGFA_CANLF	HGFAC	654	Canis lupus familiaris	2:Experimental evidence at transcript level	Hepatocyte growth factor activator	0.9977	0.9988	2	3	3	3	0	1	0	0	0	0	0	2	0	0	0	1	0	0	0	0	0	2	0	0	0	1	0	0	0
Q7YQC6	24.782	23.7456	23.7155	24.7359	24.9119	25.0817	23.9536	26.3643	24.5966	25.6834	sp|Q7YQC6|HSP71_CANLF	Q7YQC6	HSP71_CANLF	HSPA1	641	Canis lupus familiaris	2:Experimental evidence at transcript level	Heat shock 70 kDa protein 1	1	0.999	7	24	24	24	2	1	2	2	1	2	1	9	2	2	2	1	2	2	1	2	1	9	2	2	2	1	2	2	1
Q865S3-2	21.5196	21.503	15.6941	21.0981	21.3209	23.395	16.8883	18.0423	22.0558	19.4746	sp|Q865S3-2|ARHG2_CANLF	Q865S3-2	ARHG2_CANLF	ARHGEF2	964	Canis lupus familiaris		Isoform 2 of Rho guanine nucleotide exchange factor 2	0.4837	0.9807	1	1	0	1	0	0	0	0	0	0	0	0	1	0	0	0	0	0	0	0	0	0	0	0	0	0	0	0	0
Q8WMS6	20.8523	19.9016	19.3816	20.9674	18.91	17.2682	21.1468	23.1313	21.2118	21.9553	sp|Q8WMS6|PP1A_CANLF	Q8WMS6	PP1A_CANLF	PPP1CA	330	Canis lupus familiaris	2:Experimental evidence at transcript level	Serine/threonine-protein phosphatase PP1-alpha catalytic subunit	0.9339	0.9987	1	2	2	2	0	0	0	0	0	0	0	1	0	1	0	0	0	0	0	0	0	1	0	1	0	0	0	0	0
Q95MP7	21.4611	20.2999	21.4449	21.1531	21.6434	21.0494	21.5521	21.2329	21.1939	20.9292	sp|Q95MP7|FRIH_CANLF	Q95MP7	FRIH_CANLF	FTH1	183	Canis lupus familiaris	2:Experimental evidence at transcript level	Ferritin heavy chain	1	0.999	4	30	30	30	2	3	4	2	2	4	3	5	4	1	2	3	4	2	2	4	3	5	4	1	2	3	4	2	2
Q9BEA0	18.9984	17.3925	17.2361	19.1208	16.2255	18.1564	17.3316	16.5837	19.326	19.4143	sp|Q9BEA0|EGF_CANLF	Q9BEA0	EGF_CANLF	EGF	1216	Canis lupus familiaris	2:Experimental evidence at transcript level	Pro-epidermal growth factor	1	0.991	2	2	2	2	1	0	0	0	0	0	0	0	1	0	1	0	0	0	0	0	0	0	1	0	1	0	0	0	0
Q9GLD3	26.9416	25.9921	26.1401	26.6358	26.6944	25.9721	25.4439	27.668	25.4527	26.0535	sp|Q9GLD3|TFR1_CANLF	Q9GLD3	TFR1_CANLF	TFRC	770	Canis lupus familiaris	1:Experimental evidence at protein level	Transferrin receptor protein 1	1	0.999	25	113	113	113	12	10	12	11	12	12	3	26	6	9	12	10	12	11	12	12	3	26	6	9	12	10	12	11	12
Q9XSB8	18.1209	16.6891	16.5314	18.9609	19.1317	17.3119	15.6612	17.2595	16.0268	16.6689	sp|Q9XSB8|TPP1_CANLF	Q9XSB8	TPP1_CANLF	TPP1	563	Canis lupus familiaris	3:Protein inferred from homology	Tripeptidyl-peptidase 1	0.9743	0.9924	2	2	2	2	0	0	0	0	0	0	0	1	0	1	0	0	0	0	0	0	0	1	0	1	0	0	0	0	0
[truncated: 25 more columns]

## Sheet: O group
Full_dataset_oil food
name	X1_1.MaxLFQ.Intensity	X1_2.MaxLFQ.Intensity	X1_3.MaxLFQ.Intensity	X1_4.MaxLFQ.Intensity	X1_5.MaxLFQ.Intensity	X2_1.MaxLFQ.Intensity	X2_2.MaxLFQ.Intensity	X2_3.MaxLFQ.Intensity	X2_4.MaxLFQ.Intensity	X2_5.MaxLFQ.Intensity	Protein	Protein.ID	Entry.Name	Gene	Protein.Length	Organism	Protein.Existence	Description	Protein.Probability	Top.Peptide.Probability	Combined.Total.Peptides	Combined.Spectral.Count	Combined.Unique.Spectral.Count	Combined.Total.Spectral.Count	X1_1.Spectral.Count	X1_2.Spectral.Count	X1_3.Spectral.Count	X1_4.Spectral.Count	X1_5.Spectral.Count	X2_1.Spectral.Count	X2_2.Spectral.Count	X2_3.Spectral.Count	X2_4.Spectral.Count	X2_5.Spectral.Count	X1_1.Unique.Spectral.Count	X1_2.Unique.Spectral.Count	X1_3.Unique.Spectral.Count	X1_4.Unique.Spectral.Count	X1_5.Unique.Spectral.Count	X2_1.Unique.Spectral.Count	X2_2.Unique.Spectral.Count	X2_3.Unique.Spectral.Count	X2_4.Unique.Spectral.Count	X2_5.Unique.Spectral.Count	X1_1.Total.Spectral.Count	X1_2.Total.Spectral.Count	X1_3.Total.Spectral.Count	X1_4.Total.Spectral.Count	X1_5.Total.Spectral.Count
E2RAK7	23.7763	22.9989	24.0765	24.6648	24.9482	24.0689	23.4915	24.9851	23.9963	23.9832	sp|E2RAK7|APOA2_CANLF	E2RAK7	APOA2_CANLF	APOA2	100	Canis lupus familiaris	1:Experimental evidence at protein level	Apolipoprotein A-II	1	0.999	4	33	33	33	3	3	4	3	2	3	4	4	4	3	3	3	4	3	2	3	4	4	4	3	3	3	4	3	2
E2RE76	28.1761	30.0007	28.3026	29.4911	26.5646	28.189	27.6782	28.2265	27.5225	27.2544	sp|E2RE76|APOA4_CANLF	E2RE76	APOA4_CANLF	APOA4	378	Canis lupus familiaris	3:Protein inferred from homology	Apolipoprotein A-IV	1	0.999	30	385	385	385	38	55	42	48	30	35	32	40	31	34	38	55	42	48	30	35	32	40	31	34	38	55	42	48	30
F1PAA9	19.561	17.3363	18.4677	19.1502	19.2307	19.1912	17.9572	18.393	18.4897	17.9153	sp|F1PAA9|CADH1_CANLF	F1PAA9	CADH1_CANLF	CDH1	885	Canis lupus familiaris	1:Experimental evidence at protein level	Cadherin-1	0.9999	0.9982	2	4	4	4	1	0	0	0	0	2	0	0	1	0	1	0	0	0	0	2	0	0	1	0	1	0	0	0	0
O18740	25.2513	23.1998	22.8975	22.5986	21.8847	23.9788	23.8839	23.6086	23.462	23.7448	sp|O18740|K1C9_CANLF	O18740	K1C9_CANLF	KRT9	786	Canis lupus familiaris	3:Protein inferred from homology	Keratin, type I cytoskeletal 9	1	0.9981	4	12	12	20	2	1	1	1	1	2	1	1	1	1	2	1	1	1	1	2	1	1	1	1	3	1	1	2	2
O18806	20.6965	21.6992	20.9695	21.6288	21.1466	21.2694	21.5616	21.4005	21.302	21.4337	sp|O18806|FA8_CANLF	O18806	FA8_CANLF	F8	2343	Canis lupus familiaris	2:Experimental evidence at transcript level	Coagulation factor VIII	1	0.999	7	38	38	38	2	2	2	5	3	4	7	3	5	5	2	2	2	5	3	4	7	3	5	5	2	2	2	5	3
O18840	26.8353	27.4088	26.8168	27.3055	26.4371	27.5019	27.4077	26.9598	27.7638	27.811	sp|O18840|ACTB_CANLF	O18840	ACTB_CANLF	ACTB	375	Canis lupus familiaris	2:Experimental evidence at transcript level	Actin, cytoplasmic 1	1	0.999	17	176	176	176	14	17	12	16	9	25	21	16	22	24	14	17	12	16	9	25	21	16	22	24	14	17	12	16	9
O97492	20.4735	19.219	16.4303	19.5675	18.9513	18.1246	18.1352	19.7073	18.7566	19.8869	sp|O97492|CATA_CANLF	O97492	CATA_CANLF	CAT	527	Canis lupus familiaris	1:Experimental evidence at protein level	Catalase	0.9999	0.999	2	3	3	3	0	0	0	0	0	0	0	1	2	0	0	0	0	0	0	0	0	1	2	0	0	0	0	0	0
P01618	30.2626	29.4568	31.1414	30.6431	29.7579	29.8099	29.6575	31.6094	29.4749	29.9244	sp|P01618|KV1_CANLF	P01618	KV1_CANLF		108	Canis lupus familiaris	1:Experimental evidence at protein level	Ig kappa chain V region GOM	1	0.999	3	69	69	69	9	3	11	9	3	8	2	11	6	7	9	3	11	9	3	8	2	11	6	7	9	3	11	9	3
P01784	29.4024	29.8811	29.7729	28.6728	29.3599	30.1991	28.5631	27.99	28.7224	28.0945	sp|P01784|HV01_CANLF	P01784	HV01_CANLF		114	Canis lupus familiaris	1:Experimental evidence at protein level	Ig heavy chain V region GOM	1	0.999	3	155	155	155	22	14	22	10	15	17	12	18	9	16	22	14	22	10	15	17	12	18	9	16	22	14	22	10	15
P01785	25.3665	25.3104	25.6568	25.873	18.3092	24.9798	25.6861	25.2612	17.9488	24.5205	sp|P01785|HV02_CANLF	P01785	HV02_CANLF		117	Canis lupus familiaris	1:Experimental evidence at protein level	Ig heavy chain V region MOO	1	0.999	3	15	15	15	1	4	2	1	0	2	2	2	0	1	1	4	2	1	0	2	2	2	0	1	1	4	2	1	0
P01874	22.0122	23.6868	22.472	22.2958	22.3118	24.176	16.6825	23.0471	22.6037	21.7406	sp|P01874|IGHM_CANLF	P01874	IGHM_CANLF		450	Canis lupus familiaris	1:Experimental evidence at protein level	Ig mu chain C region	0.9996	0.9989	1	29	29	29	8	1	2	2	2	2	3	5	2	2	8	1	2	2	2	2	3	5	2	2	8	1	2	2	2
P02648	31.8293	31.5317	31.6838	31.3932	32.4039	31.2646	31.8329	31.4052	31.3609	31.4447	sp|P02648|APOA1_CANLF	P02648	APOA1_CANLF	APOA1	266	Canis lupus familiaris	1:Experimental evidence at protein level	Apolipoprotein A-I	1	0.999	36	835	835	835	93	75	89	67	101	77	76	81	85	91	93	75	89	67	101	77	76	81	85	91	93	75	89	67	101
P02677	29.5364	26.492	26.5539	27.9474	23.2932	25.5698	28.032	27.8415	27.342	27.5977	sp|P02677|FIBB_CANLF	P02677	FIBB_CANLF	FGB	31	Canis lupus familiaris	1:Experimental evidence at protein level	Fibrinogen beta chain (Fragment)	1	0.999	3	63	63	63	8	6	6	5	10	5	6	6	6	5	8	6	6	5	10	5	6	6	6	5	8	6	6	5	10
P06871	28.3313	27.8122	29.3974	28.827	21.2648	28.5175	28.972	28.809	29.0783	28.474	sp|P06871|TRY1_CANLF	P06871	TRY1_CANLF		246	Canis lupus familiaris	2:Experimental evidence at transcript level	Cationic trypsin	0.9987	0.9987	2	24	24	24	2	3	2	3	2	4	2	3	2	1	2	3	2	3	2	4	2	3	2	1	2	3	2	3	2
P12278	25.8116	26.0192	25.9362	26.8197	26.6136	26.0104	26.3194	26.1188	26.109	26.8859	sp|P12278|APOC2_CANLF	P12278	APOC2_CANLF	APOC2	101	Canis lupus familiaris	1:Experimental evidence at protein level	Apolipoprotein C-II	1	0.999	4	66	66	66	5	8	7	8	4	5	5	7	8	9	5	8	7	8	4	5	5	7	8	9	5	8	7	8	4
P12279	23.7881	25.5192	24.1537	24.442	26.7239	23.1749	24.4159	23.1577	23.324	23.8487	sp|P12279|APOC3_CANLF	P12279	APOC3_CANLF	APOC3	100	Canis lupus familiaris	2:Experimental evidence at transcript level	Apolipoprotein C-III	1	0.999	2	30	30	30	4	4	1	2	4	3	3	3	2	4	4	4	1	2	4	3	3	3	2	4	4	4	1	2	4
P18649	26.42	27.4718	27.1475	27.4276	27.338	27.2916	26.9571	27.1812	26.4101	27.4064	sp|P18649|APOE_CANLF	P18649	APOE_CANLF	APOE	323	Canis lupus familiaris	1:Experimental evidence at protein level	Apolipoprotein E	1	0.999	20	256	256	256	26	27	23	26	24	33	26	22	18	31	26	27	23	26	24	33	26	22	18	31	26	27	23	26	24
P19006	27.3176	26.705	27.2169	27.1588	25.5542	26.4133	27.5456	27.6375	26.7958	26.5027	sp|P19006|HPT_CANLF	P19006	HPT_CANLF	HP	329	Canis lupus familiaris	1:Experimental evidence at protein level	Haptoglobin	1	0.999	17	159	159	159	16	15	17	13	21	13	15	18	16	15	16	15	17	13	21	13	15	18	16	15	16	15	17	13	21
P19540	27.804	27.8482	26.9093	27.2547	25.0163	27.4483	27.606	27.6524	27.6709	27.1296	sp|P19540|FA9_CANLF	P19540	FA9_CANLF	F9	452	Canis lupus familiaris	1:Experimental evidence at protein level	Coagulation factor IX	1	0.999	12	134	134	134	14	14	9	12	17	17	12	13	13	13	14	14	9	12	17	17	12	13	13	13	14	14	9	12	17
P24409	18.9567	19.0712	18.4072	19.1258	19.0457	19.883	19.6225	18.9468	19.3884	20.5658	sp|P24409|RAB10_CANLF	P24409	RAB10_CANLF	RAB10	200	Canis lupus familiaris	1:Experimental evidence at protein level	Ras-related protein Rab-10	0.9988	0.996	2	12	0	12	1	0	0	1	2	2	1	1	2	2	0	0	0	0	0	0	0	0	0	0	1	0	0	1	2
P24643	19.2765	20.4457	19.2807	19.1913	20.7032	19.2708	18.3425	19.7983	19.2179	19.3793	sp|P24643|CALX_CANLF	P24643	CALX_CANLF	CANX	593	Canis lupus familiaris	1:Experimental evidence at protein level	Calnexin	1	0.999	4	9	9	9	1	0	1	1	2	2	0	1	0	1	1	0	1	1	2	2	0	1	0	1	1	0	1	1	2
P25473	29.4101	30.3335	29.0376	29.4589	27.7741	30.3116	30.063	30.1458	29.8026	29.8107	sp|P25473|CLUS_CANLF	P25473	CLUS_CANLF	CLU	445	Canis lupus familiaris	2:Experimental evidence at transcript level	Clusterin	1	0.999	20	438	438	438	36	48	34	38	33	54	56	46	40	53	36	48	34	38	33	54	56	46	40	53	36	48	34	38	33
P33703	20.2589	19.5218	19.1297	20.2175	21.1427	18.1778	17.94	16.7457	17.8575	18.6871	sp|P33703|APOH_CANLF	P33703	APOH_CANLF	APOH	345	Canis lupus familiaris	2:Experimental evidence at transcript level	Beta-2-glycoprotein 1	1	0.994	5	9	9	9	2	1	1	2	2	0	0	1	0	0	2	1	1	2	2	0	0	1	0	0	2	1	1	2	2
P35521	21.3131	17.6528	19.7139	20.4407	20.566	20.4488	20.0282	20.3161	20.8295	20.6535	sp|P35521|ICLN_CANLF	P35521	ICLN_CANLF	CLNS1A	235	Canis lupus familiaris	1:Experimental evidence at protein level	Methylosome subunit pICln	0.9986	0.9983	2	5	5	5	0	0	0	0	0	1	0	2	1	1	0	0	0	0	0	1	0	2	1	1	0	0	0	0	0
P38400	16.6482	17.7146	16.6883	18.6036	19.3242	17.8646	16.9838	16.7255	17.8865	17.4382	sp|P38400|GNAI2_CANLF	P38400	GNAI2_CANLF	GNAI2	355	Canis lupus familiaris	2:Experimental evidence at transcript level	Guanine nucleotide-binding protein G(i) subunit alpha-2	1	0.9972	4	5	3	5	0	1	0	0	0	2	0	0	1	1	0	0	0	0	0	1	0	0	1	1	0	1	0	0	0
P41148	24.7792	25.2888	24.8612	24.8598	24.9384	24.487	24.8109	24.7345	24.717	25.0985	sp|P41148|ENPL_CANLF	P41148	ENPL_CANLF	HSP90B1	804	Canis lupus familiaris	1:Experimental evidence at protein level	Endoplasmin	1	0.999	29	193	193	193	19	26	18	19	12	23	22	14	19	21	19	26	18	19	12	23	22	14	19	21	19	26	18	19	12
P49822	30.4933	30.1235	30.5029	29.9778	31.039	30.1768	30.1209	30.3647	30.2363	29.6968	sp|P49822|ALBU_CANLF	P49822	ALBU_CANLF	ALB	608	Canis lupus familiaris	1:Experimental evidence at protein level	Albumin	1	0.999	45	805	794	805	87	70	78	63	123	82	81	77	73	71	86	69	77	62	122	79	80	76	73	70	87	70	78	63	123
P50551	20.2112	19.3835	20.3444	19.833	16.9502	19.8628	19.9431	19.9875	20.5024	20.6339	sp|P50551|VASP_CANLF	P50551	VASP_CANLF	VASP	384	Canis lupus familiaris	1:Experimental evidence at protein level	Vasodilator-stimulated phosphoprotein	1	0.9981	3	6	6	6	0	0	0	0	0	1	2	1	1	1	0	0	0	0	0	1	2	1	1	1	0	0	0	0	0
P54831	23.1815	23.8037	23.1545	23.9188	24.9078	23.4947	23.3281	23.2717	23.3254	23.0244	sp|P54831|TGFB1_CANLF	P54831	TGFB1_CANLF	TGFB1	390	Canis lupus familiaris	2:Experimental evidence at transcript level	Transforming growth factor beta-1 proprotein	1	0.999	11	69	69	69	7	5	8	7	4	8	9	9	7	5	7	5	8	7	4	8	9	9	7	5	7	5	8	7	4
P56595	25.5372	25.4157	25.537	25.8005	25.4704	24.6954	25.0786	24.9506	24.463	25.0198	sp|P56595|APOC1_CANLF	P56595	APOC1_CANLF	APOC1	88	Canis lupus familiaris	1:Experimental evidence at protein level	Apolipoprotein C-I	1	0.999	5	40	40	40	5	3	4	4	1	5	6	4	3	5	5	3	4	4	1	5	6	4	3	5	5	3	4	4	1
P60524	23.2328	23.993	24.5407	24.2744	24.3148	26.725	26.1798	26.4668	26.4658	27.1502	sp|P60524|HBB_CANLF	P60524	HBB_CANLF	HBB	146	Canis lupus familiaris	1:Experimental evidence at protein level	Hemoglobin subunit beta	1	0.999	10	100	100	100	7	4	8	7	4	16	13	9	12	20	7	4	8	7	4	16	13	9	12	20	7	4	8	7	4
P60529	24.7801	24.7902	25.3603	25.5408	23.3023	27.1549	27.5088	27.3344	27.2608	28.0996	sp|P60529|HBA_CANLF	P60529	HBA_CANLF	HBA	141	Canis lupus familiaris	1:Experimental evidence at protein level	Hemoglobin subunit alpha	1	0.999	7	72	72	72	4	4	5	6	4	10	9	8	7	15	4	4	5	6	4	10	9	8	7	15	4	4	5	6	4
P62490	18.3747	18.0636	18.1402	18.817	19.5203	18.5598	18.6415	19.7907	17.9305	18.7939	sp|P62490|RB11A_CANLF	P62490	RB11A_CANLF	RAB11A	216	Canis lupus familiaris	2:Experimental evidence at transcript level	Ras-related protein Rab-11A	0.9988	0.9926	2	5	5	5	0	0	1	0	0	0	1	0	2	1	0	0	1	0	0	0	1	0	2	1	0	0	1	0	0
P62825	20.2515	20.733	20.2691	20.9676	18.3892	21.1249	21.2556	21.4703	20.9849	22.0803	sp|P62825|RAN_CANLF	P62825	RAN_CANLF	RAN	216	Canis lupus familiaris	1:Experimental evidence at protein level	GTP-binding nuclear protein Ran	1	0.9986	5	20	20	20	2	1	0	1	0	3	2	2	5	4	2	1	0	1	0	3	2	2	5	4	2	1	0	1	0
P62872	19.0394	19.4486	19.0817	19.7876	17.816	19.1337	19.0842	19.9796	19.5778	17.4594	sp|P62872|GBB1_CANLF	P62872	GBB1_CANLF	GNB1	340	Canis lupus familiaris	2:Experimental evidence at transcript level	Guanine nucleotide-binding protein G(I)/G(S)/G(T) subunit beta-1	0.9923	0.9931	2	5	1	5	0	1	1	0	0	0	0	1	2	0	0	0	0	0	0	0	0	0	1	0	0	1	1	0	0
P62999	18.7036	21.2969	20.0345	19.5457	18.6347	19.4709	19.7469	20.5119	20.9803	20.0538	sp|P62999|RAC1_CANLF	P62999	RAC1_CANLF	RAC1	192	Canis lupus familiaris	2:Experimental evidence at transcript level	Ras-related C3 botulinum toxin substrate 1	0.9976	0.9962	2	9	9	9	0	1	1	1	0	0	2	2	1	1	0	1	1	1	0	0	2	2	1	1	0	1	1	1	0
P63050	18.6345	18.8494	19.0804	18.7168	17.6747	19.0326	17.8997	18.7135	18.9934	18.2077	sp|P63050|RL40_CANLF	P63050	RL40_CANLF	UBA52	128	Canis lupus familiaris	2:Experimental evidence at transcript level	Ubiquitin-60S ribosomal protein L40	0.8267	0.999	1	9	9	9	1	1	1	0	1	1	1	1	1	1	1	1	1	0	1	1	1	1	1	1	1	1	1	0	1
P80009	23.8247	22.7029	23.3218	23.3628	24.5766	22.1393	22.7445	23.0006	23.0984	22.5447	sp|P80009|PLMN_CANLF	P80009	PLMN_CANLF	PLG	333	Canis lupus familiaris	1:Experimental evidence at protein level	Plasminogen (Fragment)	1	0.999	6	40	40	40	4	3	6	6	1	3	5	4	4	4	4	3	6	6	1	3	5	4	4	4	4	3	6	6	1
Q258K2	24.3208	23.7949	23.5523	24.2365	24.4646	24.3337	24.6468	24.2265	24.5873	24.6329	sp|Q258K2|MYH9_CANLF	Q258K2	MYH9_CANLF	MYH9	1960	Canis lupus familiaris	2:Experimental evidence at transcript level	Myosin-9	1	0.999	62	222	222	222	18	9	5	12	9	38	32	23	33	43	18	9	5	12	9	38	32	23	33	43	18	9	5	12	9
Q28256	27.7412	28.1735	27.6558	28.2843	27.2687	27.8544	28.0087	28.1485	28.314	27.9906	sp|Q28256|GP1BA_CANLF	Q28256	GP1BA_CANLF	GP1BA	677	Canis lupus familiaris	2:Experimental evidence at transcript level	Platelet glycoprotein Ib alpha chain	1	0.999	12	171	171	171	17	20	16	16	17	18	17	17	17	16	17	20	16	16	17	18	17	17	17	16	17	20	16	16	17
Q28259	21.7392	22.685	21.2847	22.115	22.9226	23.005	23.2887	22.6292	23.325	24.2435	sp|Q28259|G3P_CANLF	Q28259	G3P_CANLF	GAPDH	333	Canis lupus familiaris	2:Experimental evidence at transcript level	Glyceraldehyde-3-phosphate dehydrogenase	1	0.999	10	69	69	69	7	7	4	5	3	8	10	6	7	12	7	7	4	5	3	8	10	6	7	12	7	7	4	5	3
Q28260	22.4532	23.162	22.482	22.3644	22.4261	22.2299	22.3875	22.472	22.0063	22.109	sp|Q28260|VCAM1_CANLF	Q28260	VCAM1_CANLF	VCAM1	739	Canis lupus familiaris	2:Experimental evidence at transcript level	Vascular cell adhesion protein 1	1	0.999	20	104	104	104	12	16	8	8	11	12	11	9	7	10	12	16	8	8	11	12	11	9	7	10	12	16	8	8	11
Q28270	23.0238	22.0747	22.9705	23.0783	17.8563	21.8387	22.3509	22.4539	22.3491	22.5925	sp|Q28270|CD34_CANLF	Q28270	CD34_CANLF	CD34	389	Canis lupus familiaris	1:Experimental evidence at protein level	Hematopoietic progenitor cell antigen CD34	1	0.999	4	25	5	25	4	2	3	4	0	2	3	1	3	3	1	0	1	1	0	0	1	0	0	1	4	2	3	4	0
Q28275	29.849	32.3659	31.8945	31.4744	31.0655	31.8938	31.3402	31.7122	31.7302	31.0875	sp|Q28275|FINC_CANLF	Q28275	FINC_CANLF	FN1	522	Canis lupus familiaris	2:Experimental evidence at transcript level	Fibronectin (Fragment)	1	0.999	40	2271	720	2271	150	213	260	225	210	238	224	262	256	233	48	71	83	67	55	79	77	82	79	79	150	213	260	225	210
Q28278	25.9272	26.8707	25.5144	25.9492	25.6631	25.2616	25.4189	25.3283	25.4061	24.9254	sp|Q28278|PROC_CANLF	Q28278	PROC_CANLF	PROC	456	Canis lupus familiaris	2:Experimental evidence at transcript level	Vitamin K-dependent protein C	1	0.999	15	188	188	188	21	19	20	20	10	21	19	20	19	19	21	19	20	20	10	21	19	20	19	19	21	19	20	20	10
Q28284	25.464	25.6663	25.5925	24.2454	24.289	25.9035	25.2146	24.3031	25.2886	24.407	sp|Q28284|CD44_CANLF	Q28284	CD44_CANLF	CD44	351	Canis lupus familiaris	2:Experimental evidence at transcript level	CD44 antigen (Fragment)	1	0.999	5	40	40	40	5	3	5	3	6	3	3	4	4	4	5	3	5	3	6	3	3	4	4	4	5	3	5	3	6
Q28295	23.2089	23.893	22.8702	23.2543	23.3811	24.7078	24.3143	23.653	24.1788	24.1122	sp|Q28295|VWF_CANLF	Q28295	VWF_CANLF	VWF	2813	Canis lupus familiaris	1:Experimental evidence at protein level	von Willebrand factor	1	0.999	32	194	194	194	14	22	13	14	12	30	24	17	26	22	14	22	13	14	12	30	24	17	26	22	14	22	13	14	12
Q2PT31	21.5366	18.9272	21.8814	20.6618	18.1425	19.4374	17.2981	21.2965	19.6169	19.7964	sp|Q2PT31|MYOC_CANLF	Q2PT31	MYOC_CANLF	MYOC	483	Canis lupus familiaris	1:Experimental evidence at protein level	Myocilin	1	0.9989	3	3	3	3	1	0	2	0	0	0	0	0	0	0	1	0	2	0	0	0	0	0	0	0	1	0	2	0	0
Q2TFN9	20.2711	19.6884	19.6714	20.161	20.1941	19.6676	20.3916	19.7308	19.8948	21.0017	sp|Q2TFN9|HSP74_CANLF	Q2TFN9	HSP74_CANLF	HSPA4	840	Canis lupus familiaris	1:Experimental evidence at protein level	Heat shock 70 kDa protein 4	1	0.9978	13	28	28	28	0	1	2	0	1	2	2	7	4	9	0	1	2	0	1	2	2	7	4	9	0	1	2	0	1
Q52S86	22.522	22.7469	23.1544	21.8548	22.6967	22.2232	21.6336	22.9833	22.4173	22.0506	sp|Q52S86|PODXL_CANLF	Q52S86	PODXL_CANLF	PODXL	571	Canis lupus familiaris	1:Experimental evidence at protein level	Podocalyxin	1	0.999	4	20	20	20	1	1	2	3	1	2	2	2	2	4	1	1	2	3	1	2	2	2	2	4	1	1	2	3	1
Q5W416	24.5717	25.9415	24.4448	24.7874	25.3027	23.8176	24.6062	23.9422	23.737	24.1805	sp|Q5W416|PSB8_CANLF	Q5W416	PSB8_CANLF	PSMB8	276	Canis lupus familiaris	1:Experimental evidence at protein level	Proteasome subunit beta type-8	1	0.999	7	63	63	63	7	9	7	5	5	5	6	4	7	8	7	9	7	5	5	5	6	4	7	8	7	9	7	5	5
Q5XFN2	21.1491	19.9628	21.9163	22.1804	18.2426	20.9463	22.561	22.153	22.2782	21.5823	sp|Q5XFN2|DESM_CANLF	Q5XFN2	DESM_CANLF	DES	469	Canis lupus familiaris	3:Protein inferred from homology	Desmin	0.9996	0.998	2	7	7	7	0	0	1	1	0	0	2	1	1	1	0	0	1	1	0	0	2	1	1	1	0	0	1	1	0
Q6EIY9	26.5142	25.0449	24.5766	23.9206	24.7641	25.6946	24.816	24.8591	24.8892	24.5105	sp|Q6EIY9|K2C1_CANLF	Q6EIY9	K2C1_CANLF	KRT1	619	Canis lupus familiaris	2:Experimental evidence at transcript level	Keratin, type II cytoskeletal 1	1	0.999	10	96	85	96	17	7	7	8	6	10	11	11	10	9	16	6	6	7	4	9	10	10	9	8	17	7	7	8	6
Q6EIZ0	26.2612	25.2874	25.0848	24.027	24.6327	25.7286	24.903	24.7632	24.97	24.246	sp|Q6EIZ0|K1C10_CANLF	Q6EIZ0	K1C10_CANLF	KRT10	568	Canis lupus familiaris	2:Experimental evidence at transcript level	Keratin, type I cytoskeletal 10	1	0.999	19	130	122	130	16	12	13	10	9	15	15	13	14	13	15	12	13	9	8	14	14	12	13	12	16	12	13	10	9
Q6EIZ1	24.0797	23.3147	21.7184	21.8111	23.4578	23.6009	22.5834	21.7626	21.8325	21.9221	sp|Q6EIZ1|K22E_CANLF	Q6EIZ1	K22E_CANLF	KRT2	633	Canis lupus familiaris	2:Experimental evidence at transcript level	Keratin, type II cytoskeletal 2 epidermal	1	0.9989	9	33	33	44	4	3	3	2	1	4	6	2	3	5	4	3	3	2	1	4	6	2	3	5	5	4	4	3	3
Q6Q308	20.7842	21.9409	20.2498	18.9401	20.3913	20.9567	20.5172	20.682	20.7782	20.9877	sp|Q6Q308|PLEK_CANLF	Q6Q308	PLEK_CANLF	PLEK	351	Canis lupus familiaris	2:Experimental evidence at transcript level	Pleckstrin	1	0.999	7	53	53	53	6	8	2	2	4	4	7	5	7	8	6	8	2	2	4	4	7	5	7	8	6	8	2	2	4
Q6QNF3	24.8236	24.073	24.6784	24.2116	24.6244	24.1104	24.3579	24.6271	24.4222	23.8979	sp|Q6QNF3|PGFRB_CANLF	Q6QNF3	PGFRB_CANLF	PDGFRB	1103	Canis lupus familiaris	2:Experimental evidence at transcript level	Platelet-derived growth factor receptor beta	1	0.999	10	76	76	76	9	8	8	10	2	8	8	7	6	10	9	8	8	10	2	8	8	7	6	10	9	8	8	10	2
Q6QNF4	19.0422	19.9289	18.4744	18.5361	18.8487	17.2808	19.4441	17.3061	18.2415	18.8277	sp|Q6QNF4|HGFA_CANLF	Q6QNF4	HGFA_CANLF	HGFAC	654	Canis lupus familiaris	2:Experimental evidence at transcript level	Hepatocyte growth factor activator	1	0.999	2	6	6	6	0	2	0	0	1	0	2	0	0	1	0	2	0	0	1	0	2	0	0	1	0	2	0	0	1
Q767J3	16.6777	18.5591	17.5499	18.1262	17.2199	20.6355	20.9592	20.6468	19.8129	20.6647	sp|Q767J3|DNAS1_CANLF	Q767J3	DNAS1_CANLF	DNASE1	284	Canis lupus familiaris	1:Experimental evidence at protein level	Deoxyribonuclease-1	0.9864	0.9987	2	2	2	2	0	0	0	0	0	1	0	0	0	1	0	0	0	0	0	1	0	0	0	1	0	0	0	0	0
Q7YQC6	23.4923	23.8315	23.6142	23.7056	21.8186	23.5752	23.7376	23.7626	23.9522	24.3058	sp|Q7YQC6|HSP71_CANLF	Q7YQC6	HSP71_CANLF	HSPA1	641	Canis lupus familiaris	2:Experimental evidence at transcript level	Heat shock 70 kDa protein 1	1	0.999	3	19	19	19	1	2	2	1	2	2	2	2	2	3	1	2	2	1	2	2	2	2	2	3	1	2	2	1	2
Q8WMS6	21.1656	16.2472	21.3305	21.7448	19.6517	21.4976	21.1457	21.4147	22.241	21.9852	sp|Q8WMS6|PP1A_CANLF	Q8WMS6	PP1A_CANLF	PPP1CA	330	Canis lupus familiaris	2:Experimental evidence at transcript level	Serine/threonine-protein phosphatase PP1-alpha catalytic subunit	0.5502	0.9961	1	1	1	1	0	0	0	0	0	0	0	0	0	1	0	0	0	0	0	0	0	0	0	1	0	0	0	0	0
Q95MP7	21.3246	20.9854	21.2379	20.0912	18.9924	20.8585	20.2599	20.9363	20.4494	20.0657	sp|Q95MP7|FRIH_CANLF	Q95MP7	FRIH_CANLF	FTH1	183	Canis lupus familiaris	2:Experimental evidence at transcript level	Ferritin heavy chain	1	0.9986	3	23	23	23	3	2	1	2	0	5	3	4	2	1	3	2	1	2	0	5	3	4	2	1	3	2	1	2	0
Q9BEA0	19.3687	20.2685	20.4238	19.3234	17.7483	19.1536	18.5366	19.9183	17.8694	19.0605	sp|Q9BEA0|EGF_CANLF	Q9BEA0	EGF_CANLF	EGF	1216	Canis lupus familiaris	2:Experimental evidence at transcript level	Pro-epidermal growth factor	0.9958	0.9951	2	2	2	2	0	1	1	0	0	0	0	0	0	0	0	1	1	0	0	0	0	0	0	0	0	1	1	0	0
Q9GLD3	25.5405	25.1643	25.1986	25.4423	25.3332	25.2984	24.2293	24.4647	25.4979	24.7294	sp|Q9GLD3|TFR1_CANLF	Q9GLD3	TFR1_CANLF	TFRC	770	Canis lupus familiaris	1:Experimental evidence at protein level	Transferrin receptor protein 1	1	0.999	24	108	108	108	12	7	12	14	7	15	5	9	16	11	12	7	12	14	7	15	5	9	16	11	12	7	12	14	7
[truncated: 25 more columns]

## Sheet: SN group
Full_dataset_SN food
name	X1_1.MaxLFQ.Intensity	X1_2.MaxLFQ.Intensity	X1_3.MaxLFQ.Intensity	X1_4.MaxLFQ.Intensity	X1_5.MaxLFQ.Intensity	X2_1.MaxLFQ.Intensity	X2_2.MaxLFQ.Intensity	X2_3.MaxLFQ.Intensity	X2_4.MaxLFQ.Intensity	X2_5.MaxLFQ.Intensity	Protein	Protein.ID	Entry.Name	Gene	Protein.Length	Organism	Protein.Existence	Description	Protein.Probability	Top.Peptide.Probability	Combined.Total.Peptides	Combined.Spectral.Count	Combined.Unique.Spectral.Count	Combined.Total.Spectral.Count	X1_1.Spectral.Count	X1_2.Spectral.Count	X1_3.Spectral.Count	X1_4.Spectral.Count	X1_5.Spectral.Count	X2_1.Spectral.Count	X2_2.Spectral.Count	X2_3.Spectral.Count	X2_4.Spectral.Count	X2_5.Spectral.Count	X1_1.Unique.Spectral.Count	X1_2.Unique.Spectral.Count	X1_3.Unique.Spectral.Count	X1_4.Unique.Spectral.Count	X1_5.Unique.Spectral.Count	X2_1.Unique.Spectral.Count	X2_2.Unique.Spectral.Count	X2_3.Unique.Spectral.Count	X2_4.Unique.Spectral.Count	X2_5.Unique.Spectral.Count	X1_1.Total.Spectral.Count	X1_2.Total.Spectral.Count	X1_3.Total.Spectral.Count	X1_4.Total.Spectral.Count	X1_5.Total.Spectral.Count
A0M8V0	16.8972	19.2752	19.8439	19.242	16.3656	20.7527	18.7956	19.1286	16.6689	21.1221	sp|A0M8V0|CAZA2_CANLF	A0M8V0	CAZA2_CANLF	CAPZA2	286	Canis lupus familiaris	3:Protein inferred from homology	F-actin-capping protein subunit alpha-2	0.655	0.9927	1	2	2	2	0	0	1	1	0	0	0	0	0	0	0	0	1	1	0	0	0	0	0	0	0	0	1	1	0
E2RAK7	27.0639	26.8842	27.3394	26.7038	28.022	26.0643	26.8926	27.3901	27.8184	26.6611	sp|E2RAK7|APOA2_CANLF	E2RAK7	APOA2_CANLF	APOA2	100	Canis lupus familiaris	1:Experimental evidence at protein level	Apolipoprotein A-II	1	0.999	7	53	53	53	4	4	11	3	4	3	4	6	9	5	4	4	11	3	4	3	4	6	9	5	4	4	11	3	4
E2RE76	29.0859	30.8936	31.0639	30.2066	31.0192	28.6272	29.5418	29.2498	28.7927	29.489	sp|E2RE76|APOA4_CANLF	E2RE76	APOA4_CANLF	APOA4	378	Canis lupus familiaris	3:Protein inferred from homology	Apolipoprotein A-IV	1	0.999	34	567	567	567	49	67	89	55	69	36	59	48	46	49	49	67	89	55	69	36	59	48	46	49	49	67	89	55	69
O18735	23.3541	23.0742	23.3392	22.7176	22.0646	22.0984	15.8812	22.8029	23.3094	22.2944	sp|O18735|ERBB2_CANLF	O18735	ERBB2_CANLF	ERBB2	1259	Canis lupus familiaris	2:Experimental evidence at transcript level	Receptor tyrosine-protein kinase erbB-2	0.2093	0.9501	1	2	2	2	0	0	0	1	0	0	0	0	1	0	0	0	0	1	0	0	0	0	1	0	0	0	0	1	0
O18740	25.9252	27.0706	25.8189	27.2481	27.1644	25.6148	26.867	26.888	26.3269	26.4237	sp|O18740|K1C9_CANLF	O18740	K1C9_CANLF	KRT9	786	Canis lupus familiaris	3:Protein inferred from homology	Keratin, type I cytoskeletal 9	0.9784	0.993	2	13	13	26	2	1	1	1	1	1	1	2	2	1	2	1	1	1	1	1	1	2	2	1	2	2	3	1	3
O18806	23.7265	23.2736	23.9478	23.1328	22.0334	24.0006	23.093	23.8771	23.2552	23.7178	sp|O18806|FA8_CANLF	O18806	FA8_CANLF	F8	2343	Canis lupus familiaris	2:Experimental evidence at transcript level	Coagulation factor VIII	1	0.999	12	60	60	60	4	5	7	5	6	5	4	6	10	8	4	5	7	5	6	5	4	6	10	8	4	5	7	5	6
O18840	27.4131	28.1703	28.2792	28.3588	25.7773	28.3741	28.092	28.423	27.4765	28.507	sp|O18840|ACTB_CANLF	O18840	ACTB_CANLF	ACTB	375	Canis lupus familiaris	2:Experimental evidence at transcript level	Actin, cytoplasmic 1	1	0.999	20	223	223	223	22	23	26	28	11	22	23	26	17	25	22	23	26	28	11	22	23	26	17	25	22	23	26	28	11
O97492	17.253	15.4066	20.0936	20.8845	20.1901	16.2299	20.7973	20.8057	20.5972	20.5965	sp|O97492|CATA_CANLF	O97492	CATA_CANLF	CAT	527	Canis lupus familiaris	1:Experimental evidence at protein level	Catalase	0.9978	0.9985	2	6	6	6	0	0	1	1	0	0	2	0	1	1	0	0	1	1	0	0	2	0	1	1	0	0	1	1	0
P01618	27.724	20.9555	28.5122	18.0819	26.9069	30.2659	30.2701	28.1701	28.0166	28.7553	sp|P01618|KV1_CANLF	P01618	KV1_CANLF		108	Canis lupus familiaris	1:Experimental evidence at protein level	Ig kappa chain V region GOM	1	0.999	3	16	16	16	1	2	2	1	2	2	2	1	2	1	1	2	2	1	2	2	2	1	2	1	1	2	2	1	2
P01784	31.3371	30.1761	27.975	28.3858	28.2629	30.6455	29.5792	28.9639	28.7698	28.3835	sp|P01784|HV01_CANLF	P01784	HV01_CANLF		114	Canis lupus familiaris	1:Experimental evidence at protein level	Ig heavy chain V region GOM	1	0.999	4	133	133	133	20	19	13	12	9	16	15	11	10	8	20	19	13	12	9	16	15	11	10	8	20	19	13	12	9
P01785	27.2539	29.5433	26.3718	26.6932	26.9365	28.1775	20.3239	26.8394	25.5235	26.4744	sp|P01785|HV02_CANLF	P01785	HV02_CANLF		117	Canis lupus familiaris	1:Experimental evidence at protein level	Ig heavy chain V region MOO	1	0.999	2	18	18	18	2	4	1	1	1	2	1	2	2	2	2	4	1	1	1	2	1	2	2	2	2	4	1	1	1
P01874	21.866	20.8564	19.4675	20.0433	20.9079	20.0928	20.8999	20.424	18.9665	20.4719	sp|P01874|IGHM_CANLF	P01874	IGHM_CANLF		450	Canis lupus familiaris	1:Experimental evidence at protein level	Ig mu chain C region	0.8698	0.9979	1	10	10	10	1	1	1	1	1	1	1	1	1	1	1	1	1	1	1	1	1	1	1	1	1	1	1	1	1
P02648	32.8521	32.457	32.4212	32.6568	32.6793	32.897	32.347	32.9313	34.0279	32.9249	sp|P02648|APOA1_CANLF	P02648	APOA1_CANLF	APOA1	266	Canis lupus familiaris	1:Experimental evidence at protein level	Apolipoprotein A-I	1	0.999	48	1290	1290	1290	119	101	104	100	104	101	91	150	291	129	119	101	104	100	104	101	91	150	291	129	119	101	104	100	104
P02677	26.3292	27.5767	28.031	27.7315	28.5834	28.1132	27.543	27.5158	26.5425	28.1228	sp|P02677|FIBB_CANLF	P02677	FIBB_CANLF	FGB	31	Canis lupus familiaris	1:Experimental evidence at protein level	Fibrinogen beta chain (Fragment)	1	0.999	3	61	61	61	6	5	7	5	9	6	6	5	5	7	6	5	7	5	9	6	6	5	5	7	6	5	7	5	9
P06871	29.7215	31.2327	31.3436	31.0513	30.788	30.008	30.339	31.1321	30.919	30.4748	sp|P06871|TRY1_CANLF	P06871	TRY1_CANLF		246	Canis lupus familiaris	2:Experimental evidence at transcript level	Cationic trypsin	0.9999	0.9985	3	52	52	52	5	5	6	5	7	5	3	5	6	5	5	5	6	5	7	5	3	5	6	5	5	5	6	5	7
P12278	28.1976	29.6699	30.0985	29.4543	30.1313	28.9471	29.7169	28.6782	28.1869	27.9805	sp|P12278|APOC2_CANLF	P12278	APOC2_CANLF	APOC2	101	Canis lupus familiaris	1:Experimental evidence at protein level	Apolipoprotein C-II	1	0.999	7	103	103	103	10	11	13	12	12	10	11	8	9	7	10	11	13	12	12	10	11	8	9	7	10	11	13	12	12
P12279	24.8357	25.9507	25.1508	25.2278	26.4094	26.1095	25.6282	24.9431	26.3899	26.3701	sp|P12279|APOC3_CANLF	P12279	APOC3_CANLF	APOC3	100	Canis lupus familiaris	2:Experimental evidence at transcript level	Apolipoprotein C-III	1	0.999	2	39	39	39	4	4	2	3	5	4	4	4	5	4	4	4	2	3	5	4	4	4	5	4	4	4	2	3	5
P12637	19.1798	27.2675	15.0118	27.3022	26.7556	25.1399	25.1982	26.0667	27.066	25.0084	sp|P12637|CASQ2_CANLF	P12637	CASQ2_CANLF	CASQ2	410	Canis lupus familiaris	1:Experimental evidence at protein level	Calsequestrin-2	0	0.9308	1	2	2	2	0	0	0	1	0	0	1	0	0	0	0	0	0	1	0	0	1	0	0	0	0	0	0	1	0
P12800	24.029	19.1253	18.6368	17.3381	24.698	19.8078	13.7961	18.9408	15.6053	15.3419	sp|P12800|FIBG_CANLF	P12800	FIBG_CANLF	FGG	24	Canis lupus familiaris	1:Experimental evidence at protein level	Fibrinogen gamma chain (Fragment)	0.4453	0.983	1	3	3	3	1	0	0	0	1	0	0	1	0	0	1	0	0	0	1	0	0	1	0	0	1	0	0	0	1
P18067	17.5769	20.4926	17.8266	15.9346	19.1199	18.4008	19.1637	20.0878	18.8074	19.6357	sp|P18067|RAB7A_CANLF	P18067	RAB7A_CANLF	RAB7A	207	Canis lupus familiaris	1:Experimental evidence at protein level	Ras-related protein Rab-7a	0.9883	0.9957	2	9	9	9	0	1	1	0	0	1	2	2	1	1	0	1	1	0	0	1	2	2	1	1	0	1	1	0	0
P18466	17.6402	20.5455	20.1258	18.5339	16.5241	19.4129	20.2123	19.588	19.6006	19.7686	sp|P18466|HA19_CANLF	P18466	HA19_CANLF		362	Canis lupus familiaris	2:Experimental evidence at transcript level	DLA class I histocompatibility antigen, A9/A9 alpha chain	0.9995	0.999	2	8	8	8	0	2	2	0	0	0	2	0	1	1	0	2	2	0	0	0	2	0	1	1	0	2	2	0	0
P18649	29.5507	29.8944	30.0901	29.4226	30.0887	29.4757	29.2211	29.3663	29.0832	29.762	sp|P18649|APOE_CANLF	P18649	APOE_CANLF	APOE	323	Canis lupus familiaris	1:Experimental evidence at protein level	Apolipoprotein E	1	0.999	24	428	428	428	40	36	60	41	42	35	42	44	42	46	40	36	60	41	42	35	42	44	42	46	40	36	60	41	42
P19006	24.3024	28.8002	28.1979	28.3274	27.2885	26.1314	28.1029	27.8527	29.1999	28.0626	sp|P19006|HPT_CANLF	P19006	HPT_CANLF	HP	329	Canis lupus familiaris	1:Experimental evidence at protein level	Haptoglobin	1	0.999	21	165	165	165	7	17	18	14	13	7	18	20	32	19	7	17	18	14	13	7	18	20	32	19	7	17	18	14	13
P19540	29.9287	29.9303	29.0726	29.1201	29.7689	29.358	29.1658	29.9372	29.7482	29.5428	sp|P19540|FA9_CANLF	P19540	FA9_CANLF	F9	452	Canis lupus familiaris	1:Experimental evidence at protein level	Coagulation factor IX	1	0.999	14	201	201	201	23	20	16	20	18	19	21	20	23	21	23	20	16	20	18	19	21	20	23	21	23	20	16	20	18
P24406	19.3482	18.8578	19.0102	17.6349	17.3261	20.4632	20.4014	19.2553	18.4748	20.0964	sp|P24406|RHOA_CANLF	P24406	RHOA_CANLF	RHOA	193	Canis lupus familiaris	2:Experimental evidence at transcript level	Transforming protein RhoA	0.2736	0.9644	1	5	5	5	0	0	0	0	0	1	1	1	1	1	0	0	0	0	0	1	1	1	1	1	0	0	0	0	0
P24643	21.3168	21.048	21.082	20.847	20.7453	20.7486	20.4538	20.9751	20.4568	20.858	sp|P24643|CALX_CANLF	P24643	CALX_CANLF	CANX	593	Canis lupus familiaris	1:Experimental evidence at protein level	Calnexin	1	0.9989	9	43	43	43	3	5	7	2	3	3	5	8	3	4	3	5	7	2	3	3	5	8	3	4	3	5	7	2	3
P25473	29.9348	30.0914	29.5897	29.4608	29.0149	30.8063	30.7933	31.0507	30.2173	30.7269	sp|P25473|CLUS_CANLF	P25473	CLUS_CANLF	CLU	445	Canis lupus familiaris	2:Experimental evidence at transcript level	Clusterin	1	0.999	21	492	492	492	53	40	41	37	32	53	61	63	50	62	53	40	41	37	32	53	61	63	50	62	53	40	41	37	32
P33703	24.8668	24.9725	23.8132	24.1392	23.9829	24.4157	23.6943	23.2256	27.7358	24.2888	sp|P33703|APOH_CANLF	P33703	APOH_CANLF	APOH	345	Canis lupus familiaris	2:Experimental evidence at transcript level	Beta-2-glycoprotein 1	1	0.999	11	50	50	50	5	6	2	3	2	6	2	1	19	4	5	6	2	3	2	6	2	1	19	4	5	6	2	3	2
P35521	17.9974	20.7918	19.567	16.8508	17.2551	21.0109	21.7541	20.9957	21.54	20.8535	sp|P35521|ICLN_CANLF	P35521	ICLN_CANLF	CLNS1A	235	Canis lupus familiaris	1:Experimental evidence at protein level	Methylosome subunit pICln	0.9998	0.9987	2	6	6	6	0	0	1	0	0	1	1	1	1	1	0	0	1	0	0	1	1	1	1	1	0	0	1	0	0
P38400	21.1917	19.5575	19.7155	19.8304	18.6433	19.58	19.4972	19.6072	19.6932	19.6684	sp|P38400|GNAI2_CANLF	P38400	GNAI2_CANLF	GNAI2	355	Canis lupus familiaris	2:Experimental evidence at transcript level	Guanine nucleotide-binding protein G(i) subunit alpha-2	1	0.999	6	21	8	21	2	1	1	5	0	2	3	1	2	4	0	0	0	3	0	0	1	1	1	2	2	1	1	5	0
P41148	25.5659	26.0409	25.7195	25.5414	25.6644	26.0881	25.9395	25.8181	25.4303	26.3521	sp|P41148|ENPL_CANLF	P41148	ENPL_CANLF	HSP90B1	804	Canis lupus familiaris	1:Experimental evidence at protein level	Endoplasmin	1	0.999	33	194	194	194	22	17	25	16	18	15	20	20	17	24	22	17	25	16	18	15	20	20	17	24	22	17	25	16	18
P49822	31.5772	31.6389	31.8409	31.1417	31.0067	31.8393	30.7063	31.4497	32.3771	31.0181	sp|P49822|ALBU_CANLF	P49822	ALBU_CANLF	ALB	608	Canis lupus familiaris	1:Experimental evidence at protein level	Albumin	1	0.999	60	1100	1088	1100	130	121	140	82	84	99	80	110	163	91	127	121	138	82	83	99	78	110	160	90	130	121	140	82	84
P50551	16.1384	21.0707	21.2022	18.1442	17.6819	20.3808	21.0029	21.3422	20.6787	20.9718	sp|P50551|VASP_CANLF	P50551	VASP_CANLF	VASP	384	Canis lupus familiaris	1:Experimental evidence at protein level	Vasodilator-stimulated phosphoprotein	1	0.9981	5	13	13	13	0	0	4	0	0	0	1	3	2	3	0	0	4	0	0	0	1	3	2	3	0	0	4	0	0
P51147	16.7611	17.3993	16.4937	18.1257	18.0569	17.9153	17.5978	16.9797	17.5972	15.9698	sp|P51147|RAB5C_CANLF	P51147	RAB5C_CANLF	RAB5C	216	Canis lupus familiaris	2:Experimental evidence at transcript level	Ras-related protein Rab-5C	0.6016	0.9523	1	1	0	1	0	0	0	0	0	0	0	0	1	0	0	0	0	0	0	0	0	0	0	0	0	0	0	0	0
P54831	23.1128	23.3731	23.0894	23.244	22.0292	22.7951	22.6979	22.8269	22.5537	21.929	sp|P54831|TGFB1_CANLF	P54831	TGFB1_CANLF	TGFB1	390	Canis lupus familiaris	2:Experimental evidence at transcript level	Transforming growth factor beta-1 proprotein	1	0.999	7	33	33	33	2	2	4	4	2	2	4	5	5	3	2	2	4	4	2	2	4	5	5	3	2	2	4	4	2
P56595	27.5679	28.9348	28.4614	28.0673	28.6198	28.8935	28.2189	27.9672	29.9111	28.7929	sp|P56595|APOC1_CANLF	P56595	APOC1_CANLF	APOC1	88	Canis lupus familiaris	1:Experimental evidence at protein level	Apolipoprotein C-I	1	0.999	7	68	68	68	6	7	6	5	5	8	7	6	10	8	6	7	6	5	5	8	7	6	10	8	6	7	6	5	5
P60524	25.9485	26.9136	25.6653	26.6846	24.3745	28.8258	28.5786	27.8877	28.7376	28.5269	sp|P60524|HBB_CANLF	P60524	HBB_CANLF	HBB	146	Canis lupus familiaris	1:Experimental evidence at protein level	Hemoglobin subunit beta	1	0.999	15	188	188	188	12	14	11	14	7	22	25	22	35	26	12	14	11	14	7	22	25	22	35	26	12	14	11	14	7
P60529	26.2768	27.7254	26.3559	27.2615	24.9987	30.3387	29.9025	29.3698	30.265	29.5238	sp|P60529|HBA_CANLF	P60529	HBA_CANLF	HBA	141	Canis lupus familiaris	1:Experimental evidence at protein level	Hemoglobin subunit alpha	1	0.999	9	166	166	166	9	11	8	12	6	24	25	21	29	21	9	11	8	12	6	24	25	21	29	21	9	11	8	12	6
P62490	17.0209	22.4235	21.8537	21.8959	17.743	22.3307	22.1537	22.5809	22.5143	22.1905	sp|P62490|RB11A_CANLF	P62490	RB11A_CANLF	RAB11A	216	Canis lupus familiaris	2:Experimental evidence at transcript level	Ras-related protein Rab-11A	1	0.986	4	15	15	15	0	1	1	2	0	2	2	2	3	2	0	1	1	2	0	2	2	2	3	2	0	1	1	2	0
P62822	22.2697	21.0039	21.093	20.2027	20.3727	21.7267	21.0394	21.0421	20.7288	21.8253	sp|P62822|RAB1A_CANLF	P62822	RAB1A_CANLF	RAB1A	205	Canis lupus familiaris	1:Experimental evidence at protein level	Ras-related protein Rab-1A	0.9996	0.9952	3	19	1	19	1	2	2	2	1	2	2	3	2	2	0	0	0	0	0	0	0	1	0	0	1	2	2	2	1
P62825	21.1935	20.9305	19.6883	20.4943	20.8744	22.1228	22.3655	19.6426	21.6094	21.1906	sp|P62825|RAN_CANLF	P62825	RAN_CANLF	RAN	216	Canis lupus familiaris	1:Experimental evidence at protein level	GTP-binding nuclear protein Ran	1	0.9988	6	22	22	22	2	1	0	1	1	3	6	1	5	2	2	1	0	1	1	3	6	1	5	2	2	1	0	1	1
P62872	19.7396	22.2914	21.9236	21.8551	17.727	20.5665	20.9298	23.9558	22.6749	21.7161	sp|P62872|GBB1_CANLF	P62872	GBB1_CANLF	GNB1	340	Canis lupus familiaris	2:Experimental evidence at transcript level	Guanine nucleotide-binding protein G(I)/G(S)/G(T) subunit beta-1	0.9791	0.997	2	10	2	10	1	1	1	1	0	1	1	2	1	1	0	0	0	0	0	0	0	1	1	0	1	1	1	1	0
P62999	19.8552	20.9126	21.1075	20.9304	19.3942	22.5384	22.7358	21.4554	20.0097	22.5219	sp|P62999|RAC1_CANLF	P62999	RAC1_CANLF	RAC1	192	Canis lupus familiaris	2:Experimental evidence at transcript level	Ras-related C3 botulinum toxin substrate 1	1	0.9986	4	17	17	17	1	1	2	1	1	1	1	3	3	3	1	1	2	1	1	1	1	3	3	3	1	1	2	1	1
P63050	21.8239	21.5	21.4664	21.6956	19.2988	21.9718	22.5184	21.4404	21.7424	21.3463	sp|P63050|RL40_CANLF	P63050	RL40_CANLF	UBA52	128	Canis lupus familiaris	2:Experimental evidence at transcript level	Ubiquitin-60S ribosomal protein L40	1	0.9988	4	17	17	17	2	1	2	3	0	0	1	2	4	2	2	1	2	3	0	0	1	2	4	2	2	1	2	3	0
P80009	23.0958	24.0266	23.1607	23.2303	23.7645	23.1312	23.2393	23.1731	23.6982	23.4926	sp|P80009|PLMN_CANLF	P80009	PLMN_CANLF	PLG	333	Canis lupus familiaris	1:Experimental evidence at protein level	Plasminogen (Fragment)	1	0.999	9	52	52	52	5	6	5	6	6	3	5	4	7	5	5	6	5	6	6	3	5	4	7	5	5	6	5	6	6
P81546	18.8193	18.4918	18.2231	18.3948	17.5234	15.7625	17.0693	16.7451	17.0791	17.3093	sp|P81546|TIMP1_CANLF	P81546	TIMP1_CANLF	TIMP1	207	Canis lupus familiaris	1:Experimental evidence at protein level	Metalloproteinase inhibitor 1	0.8593	0.9977	1	7	7	7	0	1	1	1	0	0	1	1	1	1	0	1	1	1	0	0	1	1	1	1	0	1	1	1	0
P81709	20.3342	23.7591	23.3175	21.6927	22.4753	23.4001	23.3256	15.3577	23.4388	23.5109	sp|P81709|LYSC2_CANLF	P81709	LYSC2_CANLF		130	Canis lupus familiaris	1:Experimental evidence at protein level	Lysozyme C, spleen isozyme	0.9999	0.9969	2	12	12	12	1	1	2	1	2	1	1	0	2	1	1	1	2	1	2	1	1	0	2	1	1	1	2	1	2
P99505	20.5358	19.5333	19.835	18.0642	19.4635	19.748	15.631	19.9283	18.8824	20.3909	sp|P99505|THIO_CANLF	P99505	THIO_CANLF	TXN	21	Canis lupus familiaris	1:Experimental evidence at protein level	Thioredoxin (Fragment)	0.7553	0.9955	1	1	1	1	1	0	0	0	0	0	0	0	0	0	1	0	0	0	0	0	0	0	0	0	1	0	0	0	0
Q1HE58	17.8885	19.9202	18.9047	20.1587	16.0501	19.7273	15.6553	18.673	19.0477	20.15	sp|Q1HE58|RB27A_CANLF	Q1HE58	RB27A_CANLF	RAB27A	221	Canis lupus familiaris	2:Experimental evidence at transcript level	Ras-related protein Rab-27A	0.9995	0.9944	2	6	6	6	0	1	0	1	0	0	0	2	1	1	0	1	0	1	0	0	0	2	1	1	0	1	0	1	0
Q258K2	23.6807	24.3752	24.4884	25.3631	23.4007	25.1589	25.2286	24.9778	24.8155	25.2861	sp|Q258K2|MYH9_CANLF	Q258K2	MYH9_CANLF	MYH9	1960	Canis lupus familiaris	2:Experimental evidence at transcript level	Myosin-9	1	0.999	69	292	292	292	21	17	24	36	3	32	40	41	39	39	21	17	24	36	3	32	40	41	39	39	21	17	24	36	3
Q28256	29.1662	30.2823	30.1043	30.1725	30.0219	30.008	30.2037	30.4112	29.7464	30.2715	sp|Q28256|GP1BA_CANLF	Q28256	GP1BA_CANLF	GP1BA	677	Canis lupus familiaris	2:Experimental evidence at transcript level	Platelet glycoprotein Ib alpha chain	1	0.999	18	237	237	237	25	23	24	22	20	23	30	23	23	24	25	23	24	22	20	23	30	23	23	24	25	23	24	22	20
Q28259	22.8776	22.7644	22.1383	22.3274	21.972	24.4534	24.9569	24.9544	24.2775	24.7961	sp|Q28259|G3P_CANLF	Q28259	G3P_CANLF	GAPDH	333	Canis lupus familiaris	2:Experimental evidence at transcript level	Glyceraldehyde-3-phosphate dehydrogenase	1	0.999	11	86	86	86	6	3	7	6	4	8	10	13	12	17	6	3	7	6	4	8	10	13	12	17	6	3	7	6	4
Q28260	21.6502	22.3195	21.2449	21.2919	21.2108	21.212	21.2797	21.08	21.5597	21.242	sp|Q28260|VCAM1_CANLF	Q28260	VCAM1_CANLF	VCAM1	739	Canis lupus familiaris	2:Experimental evidence at transcript level	Vascular cell adhesion protein 1	1	0.9987	15	64	64	64	6	11	5	5	5	3	8	4	9	8	6	11	5	5	5	3	8	4	9	8	6	11	5	5	5
Q28270-2	21.5281	22.7636	22.8425	22.3832	22.7072	22.7254	21.5258	22.5795	22.6298	22.5964	sp|Q28270-2|CD34_CANLF	Q28270-2	CD34_CANLF	CD34	332	Canis lupus familiaris		Isoform Short of Hematopoietic progenitor cell antigen CD34	1	0.999	3	20	0	20	2	1	3	2	2	1	2	2	3	2	0	0	0	0	0	0	0	0	0	0	2	1	3	2	2
Q28275	29.5213	28.6565	29.1173	28.5647	28.8196	28.7555	28.5241	29.0128	29.3046	29.1634	sp|Q28275|FINC_CANLF	Q28275	FINC_CANLF	FN1	522	Canis lupus familiaris	2:Experimental evidence at transcript level	Fibronectin (Fragment)	1	0.999	35	563	232	563	58	50	61	44	38	41	50	63	89	69	26	21	26	18	15	22	23	28	29	24	58	50	61	44	38
Q28278	27.755	28.0331	27.7191	26.988	27.3813	27.5225	27.2126	27.7038	26.7749	27.3329	sp|Q28278|PROC_CANLF	Q28278	PROC_CANLF	PROC	456	Canis lupus familiaris	2:Experimental evidence at transcript level	Vitamin K-dependent protein C	1	0.999	18	241	241	241	27	29	27	20	24	20	24	26	22	22	27	29	27	20	24	20	24	26	22	22	27	29	27	20	24
Q28284	25.1456	24.8835	24.908	24.9876	24.5381	24.2659	24.3044	24.3917	24.8238	24.8506	sp|Q28284|CD44_CANLF	Q28284	CD44_CANLF	CD44	351	Canis lupus familiaris	2:Experimental evidence at transcript level	CD44 antigen (Fragment)	1	0.999	6	63	63	63	5	7	7	8	6	5	6	7	6	6	5	7	7	8	6	5	6	7	6	6	5	7	7	8	6
Q28295	23.3892	23.0534	23.1891	23.098	22.0295	25.5527	24.5976	24.4101	24.0323	24.7251	sp|Q28295|VWF_CANLF	Q28295	VWF_CANLF	VWF	2813	Canis lupus familiaris	1:Experimental evidence at protein level	von Willebrand factor	1	0.999	34	164	164	164	14	7	16	11	7	25	18	24	20	22	14	7	16	11	7	25	18	24	20	22	14	7	16	11	7
Q28343	20.7516	20.3526	21.786	20.6244	21.5291	20.2129	20.6006	21.6998	16.2845	21.5129	sp|Q28343|PGCA_CANLF	Q28343	PGCA_CANLF	ACAN	2333	Canis lupus familiaris	2:Experimental evidence at transcript level	Aggrecan core protein	1	0.9858	4	8	8	8	0	1	2	0	0	1	1	2	0	1	0	1	2	0	0	1	1	2	0	1	0	1	2	0	0
Q28923	18.7886	20.7254	20.5794	20.7113	18.4258	21.0168	20.6298	20.8554	17.2253	20.5451	sp|Q28923|YES_CANLF	Q28923	YES_CANLF	YES1	539	Canis lupus familiaris	1:Experimental evidence at protein level	Tyrosine-protein kinase Yes	0.9997	0.9947	3	9	9	9	1	0	1	1	0	1	1	3	0	1	1	0	1	1	0	1	1	3	0	1	1	0	1	1	0
Q29536	20.5791	14.4505	15.1365	18.6042	17.3074	16.7905	17.6206	19.0651	19.3329	19.8448	sp|Q29536|KPYR_CANLF	Q29536	KPYR_CANLF	PKLR	574	Canis lupus familiaris	2:Experimental evidence at transcript level	Pyruvate kinase PKLR	0.9969	0.9976	2	8	0	8	1	0	0	1	1	0	0	2	2	1	0	0	0	0	0	0	0	0	0	0	1	0	0	1	1
Q2PT31	20.9718	22.3087	23.1196	21.8313	21.7859	20.9609	21.7081	22.1896	20.9645	21.3999	sp|Q2PT31|MYOC_CANLF	Q2PT31	MYOC_CANLF	MYOC	483	Canis lupus familiaris	1:Experimental evidence at protein level	Myocilin	1	0.999	3	22	22	22	2	2	4	4	1	1	2	2	2	2	2	2	4	4	1	1	2	2	2	2	2	2	4	4	1
Q2TFN9	17.9326	20.4471	19.5806	20.1153	17.9127	20.0102	20.4539	20.1098	19.1504	20.8272	sp|Q2TFN9|HSP74_CANLF	Q2TFN9	HSP74_CANLF	HSPA4	840	Canis lupus familiaris	1:Experimental evidence at protein level	Heat shock 70 kDa protein 4	1	0.9986	8	18	18	18	0	2	0	2	0	1	4	3	4	2	0	2	0	2	0	1	4	3	4	2	0	2	0	2	0
Q52S86	23.9633	22.2479	21.6082	22.8968	21.5963	22.8142	16.1178	23.4686	22.3657	21.7647	sp|Q52S86|PODXL_CANLF	Q52S86	PODXL_CANLF	PODXL	571	Canis lupus familiaris	1:Experimental evidence at protein level	Podocalyxin	1	0.999	4	13	13	13	2	2	1	2	1	0	0	2	2	1	2	2	1	2	1	0	0	2	2	1	2	2	1	2	1
Q5QQ50	17.6201	22.197	21.4862	22.179	21.5955	20.5337	21.3275	20.942	21.5669	22.0943	sp|Q5QQ50|XYLT2_CANLF	Q5QQ50	XYLT2_CANLF	XYLT2	865	Canis lupus familiaris	2:Experimental evidence at transcript level	Xylosyltransferase 2	1	0.999	8	19	19	19	0	0	3	2	3	1	1	3	2	4	0	0	3	2	3	1	1	3	2	4	0	0	3	2	3
Q5U820	16.9022	24.4407	23.3707	24.2706	24.658	23.016	15.0444	24.0613	24.4893	23.2229	sp|Q5U820|CFTR_CANLF	Q5U820	CFTR_CANLF	CFTR	1483	Canis lupus familiaris	2:Experimental evidence at transcript level	Cystic fibrosis transmembrane conductance regulator	0	0.9423	1	1	1	1	0	0	0	0	0	0	0	1	0	0	0	0	0	0	0	0	0	1	0	0	0	0	0	0	0
Q5W416	26.3114	27.0938	27.0527	27.0952	27.3015	26.7695	26.6815	26.3064	26.1297	26.8023	sp|Q5W416|PSB8_CANLF	Q5W416	PSB8_CANLF	PSMB8	276	Canis lupus familiaris	1:Experimental evidence at protein level	Proteasome subunit beta type-8	1	0.999	7	89	89	89	11	8	9	10	10	8	9	8	8	8	11	8	9	10	10	8	9	8	8	8	11	8	9	10	10
Q5XFN2	19.4256	20.8579	20.0622	17.9198	19.1973	19.2282	16.6523	19.9496	20.7628	19.2442	sp|Q5XFN2|DESM_CANLF	Q5XFN2	DESM_CANLF	DES	469	Canis lupus familiaris	3:Protein inferred from homology	Desmin	1	0.9701	3	4	4	4	0	0	1	0	1	0	0	1	1	0	0	0	1	0	1	0	0	1	1	0	0	0	1	0	1
Q6EIY9	27.8338	27.9095	27.2231	27.9878	27.8411	27.0483	28.218	27.989	28.2307	27.4682	sp|Q6EIY9|K2C1_CANLF	Q6EIY9	K2C1_CANLF	KRT1	619	Canis lupus familiaris	2:Experimental evidence at transcript level	Keratin, type II cytoskeletal 1	1	0.999	12	164	137	164	17	15	15	17	16	9	20	17	25	13	13	13	13	14	13	8	16	15	20	12	17	15	15	17	16
Q6EIZ0	27.6285	28.0597	27.8268	28.0344	28.0355	27.4424	28.235	27.7544	28.5428	27.5974	sp|Q6EIZ0|K1C10_CANLF	Q6EIZ0	K1C10_CANLF	KRT10	568	Canis lupus familiaris	2:Experimental evidence at transcript level	Keratin, type I cytoskeletal 10	1	0.999	25	237	224	237	24	23	21	21	23	19	27	24	31	24	24	22	19	21	21	19	24	21	30	23	24	23	21	21	23
Q6EIZ1	26.061	25.4406	25.3022	25.145	25.4033	25.266	25.7396	25.2299	25.5982	25.1418	sp|Q6EIZ1|K22E_CANLF	Q6EIZ1	K22E_CANLF	KRT2	633	Canis lupus familiaris	2:Experimental evidence at transcript level	Keratin, type II cytoskeletal 2 epidermal	1	0.9987	11	70	70	97	9	6	6	6	6	5	7	6	11	8	9	6	6	6	6	5	7	6	11	8	13	8	8	9	9
Q6Q308	21.8544	21.5921	21.4865	20.6951	20.8069	22.2826	21.9424	22.9875	22.1661	22.6389	sp|Q6Q308|PLEK_CANLF	Q6Q308	PLEK_CANLF	PLEK	351	Canis lupus familiaris	2:Experimental evidence at transcript level	Pleckstrin	1	0.999	8	50	50	50	3	4	4	4	2	5	7	9	5	7	3	4	4	4	2	5	7	9	5	7	3	4	4	4	2
Q6Q7P4	18.0371	21.1539	19.768	22.1659	18.0152	22.6624	22.4397	21.9294	22.327	21.9154	sp|Q6Q7P4|EPB41_CANLF	Q6Q7P4	EPB41_CANLF	EPB41	810	Canis lupus familiaris	2:Experimental evidence at transcript level	Protein 4.1	1	0.9987	9	17	17	17	0	0	0	1	0	2	6	2	5	1	0	0	0	1	0	2	6	2	5	1	0	0	0	1	0
Q6QNF3	24.0912	24.641	25.2598	24.6446	24.2695	24.6116	24.2233	24.8814	24.2671	24.1559	sp|Q6QNF3|PGFRB_CANLF	Q6QNF3	PGFRB_CANLF	PDGFRB	1103	Canis lupus familiaris	2:Experimental evidence at transcript level	Platelet-derived growth factor receptor beta	1	0.999	11	72	72	72	7	7	9	7	6	7	8	8	7	6	7	7	9	7	6	7	8	8	7	6	7	7	9	7	6
Q6QNF4	20.6893	19.9339	19.7933	20.8343	20.5358	19.523	19.1	19.4577	19.2019	19.4194	sp|Q6QNF4|HGFA_CANLF	Q6QNF4	HGFA_CANLF	HGFAC	654	Canis lupus familiaris	2:Experimental evidence at transcript level	Hepatocyte growth factor activator	1	0.9981	4	17	17	17	3	1	2	2	2	1	2	2	1	1	3	1	2	2	2	1	2	2	1	1	3	1	2	2	2
Q6TEQ7	19.4982	19.6415	13.862	20.0824	18.1975	18.7934	16.2851	19.4154	20.1919	17.038	sp|Q6TEQ7|ANXA2_CANLF	Q6TEQ7	ANXA2_CANLF	ANXA2	339	Canis lupus familiaris	1:Experimental evidence at protein level	Annexin A2	0.9932	0.9748	2	5	5	5	1	0	0	1	0	0	0	1	2	0	1	0	0	1	0	0	0	1	2	0	1	0	0	1	0
Q75ZY9	15.3827	19.1334	19.2976	17.7734	19.1854	19.3469	18.7083	18.2516	18.6332	19.4807	sp|Q75ZY9|MET_CANLF	Q75ZY9	MET_CANLF	MET	1382	Canis lupus familiaris	1:Experimental evidence at protein level	Hepatocyte growth factor receptor	0.9627	0.9796	2	5	5	5	0	0	0	0	1	1	1	1	0	1	0	0	0	0	1	1	1	1	0	1	0	0	0	0	1
Q7YQC6	21.5547	24.2655	24.3097	24.8034	23.9365	24.4449	25.0129	25.3746	24.2389	24.8972	sp|Q7YQC6|HSP71_CANLF	Q7YQC6	HSP71_CANLF	HSPA1	641	Canis lupus familiaris	2:Experimental evidence at transcript level	Heat shock 70 kDa protein 1	1	0.9988	4	17	17	17	1	2	1	1	1	2	2	4	2	1	1	2	1	1	1	2	2	4	2	1	1	2	1	1	1
Q863Z4	18.2563	18.1934	17.5818	17.1042	17.2154	18.2773	19.2154	18.5853	16.4116	18.3721	sp|Q863Z4|MTPN_CANLF	Q863Z4	MTPN_CANLF	MTPN	118	Canis lupus familiaris	3:Protein inferred from homology	Myotrophin	0.9287	0.9989	1	3	3	3	0	0	0	0	0	0	1	1	0	1	0	0	0	0	0	0	1	1	0	1	0	0	0	0	0
Q8HY67	16.9917	18.2737	18.0533	16.8389	17.4037	19.0084	19.7996	19.6886	20.3953	19.067	sp|Q8HY67|AN32A_CANLF	Q8HY67	AN32A_CANLF	ANP32A	249	Canis lupus familiaris	2:Experimental evidence at transcript level	Acidic leucine-rich nuclear phosphoprotein 32 family member A	0.989	0.9884	3	5	5	5	0	0	0	0	0	1	2	0	2	0	0	0	0	0	0	1	2	0	2	0	0	0	0	0	0
Q95168	18.6189	19.9985	19.0551	16.758	16.6405	21.0892	16.451	20.4583	19.6265	20.9848	sp|Q95168|ZO2_CANLF	Q95168	ZO2_CANLF	TJP2	1174	Canis lupus familiaris	1:Experimental evidence at protein level	Tight junction protein ZO-2	1	0.9981	4	8	8	8	1	0	0	0	0	0	1	3	1	2	1	0	0	0	0	0	1	3	1	2	1	0	0	0	0
Q95MP7	21.2255	20.7216	20.0655	20.6188	21.7471	20.511	20.8999	20.498	20.3631	20.6248	sp|Q95MP7|FRIH_CANLF	Q95MP7	FRIH_CANLF	FTH1	183	Canis lupus familiaris	2:Experimental evidence at transcript level	Ferritin heavy chain	1	0.9977	4	26	26	26	2	3	3	2	3	2	2	2	3	4	2	3	3	2	3	2	2	2	3	4	2	3	3	2	3
Q9GKQ8	16.3508	21.4116	21.9614	22.02	16.5812	20.9427	22.056	21.5497	21.5781	21.3456	sp|Q9GKQ8|DSG1_CANLF	Q9GKQ8	DSG1_CANLF	DSG1	1054	Canis lupus familiaris	2:Experimental evidence at transcript level	Desmoglein-1	0.9997	0.9935	3	8	8	8	0	0	1	1	0	0	2	1	2	1	0	0	1	1	0	0	2	1	2	1	0	0	1	1	0
Q9GLD3	23.9266	23.2244	23.1206	24.1942	22.9083	22.6559	23.3675	23.1753	23.067	23.1182	sp|Q9GLD3|TFR1_CANLF	Q9GLD3	TFR1_CANLF	TFRC	770	Canis lupus familiaris	1:Experimental evidence at protein level	Transferrin receptor protein 1	1	0.999	19	84	84	84	12	7	9	11	4	5	5	10	14	7	12	7	9	11	4	5	5	10	14	7	12	7	9	11	4
Q9GMY6	19.9864	19.5523	18.9177	16.4165	18.3404	17.7995	16.8862	17.2833	16.4757	18.2583	sp|Q9GMY6|PEPA_CANLF	Q9GMY6	PEPA_CANLF	PGA	386	Canis lupus familiaris	2:Experimental evidence at transcript level	Pepsin A	1	0.9829	3	8	8	8	2	1	1	0	1	1	0	0	1	1	2	1	1	0	1	1	0	0	1	1	2	1	1	0	1
Q9XSB8	19.9406	18.7695	19.2847	16.9455	18.1128	18.3183	19.5972	18.7663	18.5523	20.0733	sp|Q9XSB8|TPP1_CANLF	Q9XSB8	TPP1_CANLF	TPP1	563	Canis lupus familiaris	3:Protein inferred from homology	Tripeptidyl-peptidase 1	0.8049	0.9631	2	9	9	9	0	2	0	0	0	0	2	2	2	1	0	2	0	0	0	0	2	2	2	1	0	2	0	0	0
[truncated: 25 more columns]
