# Supplementary material for: Formulation-specific dose–response in the serum proteome of healthy dogs following cannabidiol administration
Source: Front Vet Sci. 2026 May 13;13:1803263. doi: 10.3389/fvets.2026.1803263 (PMC13212459; doi:10.3389/fvets.2026.1803263)
Supplement: Supplementary file 3 [file Table_3.xlsx]

## Sheet: F group
t_test
	t.stat	p.value	-log10(p)	FDR
P60524	-7.3232	8.203e-05	4.086	0.0051679
P60529	-6.2297	0.00025117	3.6	0.0079118
P12279	5.5511	0.00054028	3.2674	0.0098622
E2RE76	5.4262	0.00062617	3.2033	0.0098622
Q28259	-4.9503	0.0011204	2.9506	0.014118
Q6Q308	-4.7708	0.0014071	2.8517	0.014775

## Sheet: O group
	t.stat	p.value	-log10(p)	FDR
P60524	-9.0435	1.7886e-05	4.7475	0.0011447
Q767J3	-7.6202	6.1869e-05	4.2085	0.0019798
P60529	-6.3552	0.00021939	3.6588	0.0046804
P56595	5.3575	0.00067969	3.1677	0.010875
P33703	4.6201	0.0017099	2.767	0.021887

## Sheet: SN group
	t.stat	p.value	-log10(p)	FDR
Q28259	-10.185	7.4036e-06	5.1306	0.00063671
P60529	-6.6144	0.00016687	3.7776	0.0071755
Q8HY67	-5.44	0.00061596	3.2105	0.013455
P60524	-5.4266	0.00062583	3.2035	0.013455
Q28295	-4.9503	0.0011205	2.9506	0.019273
P25473	-4.7171	0.0015078	2.8217	0.021612
Q6QNF4	4.554	0.0018645	2.7294	0.022907
P81546	4.3109	0.0025776	2.5888	0.02771
Q6Q308	-3.8121	0.0051474	2.2884	0.049186
