# Supplementary material for: Formulation-specific dose–response in the serum proteome of healthy dogs following cannabidiol administration
Source: Front Vet Sci. 2026 May 13;13:1803263. doi: 10.3389/fvets.2026.1803263 (PMC13212459; doi:10.3389/fvets.2026.1803263)
Supplement: Supplementary file 4 [file Table_4.xlsx]

## Sheet: F_KeGG
enrichment_KeGG F
Enrichment FDR	nGenes	Pathway Genes	Fold Enrichment	Pathway	URL	Genes
5.64944e-08	4	51	180.889	Path:cfa04979 Cholesterol metabolism	https://www.genome.jp/kegg-bin/show_pathway?cfa04979	APOC3 APOE APOA1 APOA4
1.679e-05	3	65	106.446	Path:cfa00010 Glycolysis/Gluconeogenesis	https://www.genome.jp/kegg-bin/show_pathway?cfa00010	GAPDH PGK1
1.679e-05	3	74	93.5	Path:cfa01230 Biosynthesis of amino acids	https://www.genome.jp/kegg-bin/show_pathway?cfa01230	GAPDH PGK1
3.32782e-05	3	104	66.5288	Path:cfa01200 Carbon metabolism	https://www.genome.jp/kegg-bin/show_pathway?cfa01200	GAPDH PGK1
3.32782e-05	3	110	62.9	Path:cfa04066 HIF-1 signaling pathway	https://www.genome.jp/kegg-bin/show_pathway?cfa04066	GAPDH PGK1
0.000126049	2	26	177.41	Path:cfa04977 Vitamin digestion and absorption	https://www.genome.jp/kegg-bin/show_pathway?cfa04977	APOA1 APOA4
0.000220856	2	37	124.667	Path:cfa04975 Fat digestion and absorption	https://www.genome.jp/kegg-bin/show_pathway?cfa04975	APOA1 APOA4
0.000626476	3	346	19.9971	Path:cfa05010 Alzheimer disease	https://www.genome.jp/kegg-bin/show_pathway?cfa05010	GAPDH APOE
0.00078719	2	79	58.3882	Path:cfa03320 PPAR signaling pathway	https://www.genome.jp/kegg-bin/show_pathway?cfa03320	APOC3 APOA1
0.00346472	2	176	26.2083	Path:cfa05415 Diabetic cardiomyopathy	https://www.genome.jp/kegg-bin/show_pathway?cfa05415	GAPDH
0.00347404	2	185	24.9333	Path:cfa05417 Lipid and atherosclerosis	https://www.genome.jp/kegg-bin/show_pathway?cfa05417	APOA1 APOA4
0.00496089	2	232	19.8822	Path:cfa05132 Salmonella infection	https://www.genome.jp/kegg-bin/show_pathway?cfa05132	GAPDH
0.0153144	1	33	69.8889	Path:cfa05143 African trypanosomiasis	https://www.genome.jp/kegg-bin/show_pathway?cfa05143	APOA1
0.0180089	3	1375	5.032	Path:cfa01100 Metabolic pathways	https://www.genome.jp/kegg-bin/show_pathway?cfa01100	GAPDH PGK1

## Sheet: O_KeGG
Enrichment FDR	nGenes	Pathway Genes	Fold Enrichment	Pathway	URL	Genes
8.35504e-07	3	51	244.2	Path:cfa04979 Cholesterol metabolism	https://www.genome.jp/kegg-bin/show_pathway?cfa04979	APOH APOC1 APOA1
0.0133227	1	37	112.2	Path:cfa04975 Fat digestion and absorption	https://www.genome.jp/kegg-bin/show_pathway?cfa04975	APOA1
0.0133227	1	26	159.669	Path:cfa04977 Vitamin digestion and absorption	https://www.genome.jp/kegg-bin/show_pathway?cfa04977	APOA1
0.0133227	1	33	125.8	Path:cfa05143 African trypanosomiasis	https://www.genome.jp/kegg-bin/show_pathway?cfa05143	APOA1
0.0226647	1	79	52.5494	Path:cfa03320 PPAR signaling pathway	https://www.genome.jp/kegg-bin/show_pathway?cfa03320	APOA1
0.0437801	1	185	22.44	Path:cfa05417 Lipid and atherosclerosis	https://www.genome.jp/kegg-bin/show_pathway?cfa05417	APOA1

## Sheet: SN_KeGG
Enrichment FDR	nGenes	Pathway Genes	Fold Enrichment	Pathway	URL	Genes
0.00113843	3	110	47.175	Path:cfa04066 HIF-1 signaling pathway	https://www.genome.jp/kegg-bin/show_pathway?cfa04066	GAPDH TIMP1
0.0017814	3	176	29.4844	Path:cfa05415 Diabetic cardiomyopathy	https://www.genome.jp/kegg-bin/show_pathway?cfa05415	GAPDH MMP9
0.0017814	3	185	28.05	Path:cfa05417 Lipid and atherosclerosis	https://www.genome.jp/kegg-bin/show_pathway?cfa05417	MMP3 MMP9 APOA1
0.00462574	2	65	53.2231	Path:cfa00010 Glycolysis/Gluconeogenesis	https://www.genome.jp/kegg-bin/show_pathway?cfa00010	GAPDH
0.00462574	2	74	46.75	Path:cfa01230 Biosynthesis of amino acids	https://www.genome.jp/kegg-bin/show_pathway?cfa01230	GAPDH
0.00462574	2	77	44.9286	Path:cfa04610 Complement and coagulation cascades	https://www.genome.jp/kegg-bin/show_pathway?cfa04610	VWF CLU
0.00462574	2	76	45.5197	Path:cfa04657 IL-17 signaling pathway	https://www.genome.jp/kegg-bin/show_pathway?cfa04657	MMP3 MMP9
0.00576265	2	92	37.6033	Path:cfa05215 Prostate cancer	https://www.genome.jp/kegg-bin/show_pathway?cfa05215	MMP3 MMP9
0.00644707	2	104	33.2644	Path:cfa01200 Carbon metabolism	https://www.genome.jp/kegg-bin/show_pathway?cfa01200	GAPDH
0.00644707	2	109	31.7385	Path:cfa04668 TNF signaling pathway	https://www.genome.jp/kegg-bin/show_pathway?cfa04668	MMP3 MMP9
0.0124602	2	160	21.6219	Path:cfa05202 Transcriptional misregulation in cancer	https://www.genome.jp/kegg-bin/show_pathway?cfa05202	MMP3 MMP9
0.0235116	2	232	14.9116	Path:cfa05132 Salmonella infection	https://www.genome.jp/kegg-bin/show_pathway?cfa05132	GAPDH
0.0286451	2	268	12.9086	Path:cfa05171 Coronavirus disease-COVID-19	https://www.genome.jp/kegg-bin/show_pathway?cfa05171	VWF MMP3
0.0394628	1	26	66.5288	Path:cfa04977 Vitamin digestion and absorption	https://www.genome.jp/kegg-bin/show_pathway?cfa04977	APOA1
0.0403911	2	346	9.99855	Path:cfa05010 Alzheimer disease	https://www.genome.jp/kegg-bin/show_pathway?cfa05010	GAPDH
0.043552	1	37	46.75	Path:cfa04975 Fat digestion and absorption	https://www.genome.jp/kegg-bin/show_pathway?cfa04975	APOA1
0.043552	1	33	52.4167	Path:cfa05143 African trypanosomiasis	https://www.genome.jp/kegg-bin/show_pathway?cfa05143	APOA1
0.043552	1	36	48.0486	Path:cfa05219 Bladder cancer	https://www.genome.jp/kegg-bin/show_pathway?cfa05219	MMP9
0.0566615	1	51	33.9167	Path:cfa04979 Cholesterol metabolism	https://www.genome.jp/kegg-bin/show_pathway?cfa04979	APOA1
0.0788258	1	79	21.8956	Path:cfa03320 PPAR signaling pathway	https://www.genome.jp/kegg-bin/show_pathway?cfa03320	APOA1
0.0788258	1	76	22.7599	Path:cfa05323 Rheumatoid arthritis	https://www.genome.jp/kegg-bin/show_pathway?cfa05323	MMP3
0.0790925	1	86	20.1134	Path:cfa01522 Endocrine resistance	https://www.genome.jp/kegg-bin/show_pathway?cfa01522	MMP9
0.0790925	1	87	19.8822	Path:cfa04512 ECM-receptor interaction	https://www.genome.jp/kegg-bin/show_pathway?cfa04512	VWF
0.091889	1	106	16.3184	Path:cfa04670 Leukocyte transendothelial migration	https://www.genome.jp/kegg-bin/show_pathway?cfa04670	MMP9
0.0924162	1	114	15.1732	Path:cfa04611 Platelet activation	https://www.genome.jp/kegg-bin/show_pathway?cfa04611	VWF
0.0924162	1	123	14.063	Path:cfa04915 Estrogen signaling pathway	https://www.genome.jp/kegg-bin/show_pathway?cfa04915	MMP9
0.0924162	1	118	14.6589	Path:cfa04926 Relaxin signaling pathway	https://www.genome.jp/kegg-bin/show_pathway?cfa04926	MMP9
0.0924162	1	125	13.838	Path:cfa05418 Fluid shear stress and atherosclerosis	https://www.genome.jp/kegg-bin/show_pathway?cfa05418	MMP9
0.0974872	1	137	12.6259	Path:cfa04613 Neutrophil extracellular trap formation	https://www.genome.jp/kegg-bin/show_pathway?cfa04613	VWF
0.099531	1	145	11.9293	Path:cfa05161 Hepatitis B	https://www.genome.jp/kegg-bin/show_pathway?cfa05161	MMP9
0.122858	1	187	9.25	Path:cfa05205 Proteoglycans in cancer	https://www.genome.jp/kegg-bin/show_pathway?cfa05205	MMP9
0.124453	1	196	8.82526	Path:cfa04510 Focal adhesion	https://www.genome.jp/kegg-bin/show_pathway?cfa04510	VWF
0.129408	1	211	8.19787	Path:cfa05206 MicroRNAs in cancer	https://www.genome.jp/kegg-bin/show_pathway?cfa05206	MMP9
0.178224	1	307	5.63436	Path:cfa05165 Human papillomavirus infection	https://www.genome.jp/kegg-bin/show_pathway?cfa05165	VWF
0.187551	1	335	5.16343	Path:cfa04151 PI3K-Akt signaling pathway	https://www.genome.jp/kegg-bin/show_pathway?cfa04151	VWF
0.191788	2	1375	2.516	Path:cfa01100 Metabolic pathways	https://www.genome.jp/kegg-bin/show_pathway?cfa01100	GAPDH
