# Supplementary material for: Formulation-specific dose–response in the serum proteome of healthy dogs following cannabidiol administration
Source: Front Vet Sci. 2026 May 13;13:1803263. doi: 10.3389/fvets.2026.1803263 (PMC13212459; doi:10.3389/fvets.2026.1803263)
Supplement: Supplementary file 5 [file Table_5.xlsx]

## Sheet: Sheet 1
jVenn (4)
SN_KeGG	F_KeGG|SN_KeGG	F_KeGG|O_KeGG|SN_KeGG
Path:cfa04610 Complement and coagulation cascades	Path:cfa00010 Glycolysis/Gluconeogenesis	Path:cfa04979 Cholesterol metabolism
Path:cfa04657 IL-17 signaling pathway	Path:cfa01230 Biosynthesis of amino acids	Path:cfa04977 Vitamin digestion and absorption
Path:cfa05215 Prostate cancer	Path:cfa01200 Carbon metabolism	Path:cfa04975 Fat digestion and absorption
Path:cfa04668 TNF signaling pathway	Path:cfa04066 HIF-1 signaling pathway	Path:cfa03320 PPAR signaling pathway
Path:cfa05202 Transcriptional misregulation in cancer	Path:cfa05010 Alzheimer disease	Path:cfa05417 Lipid and atherosclerosis
Path:cfa05171 Coronavirus disease-COVID-19	Path:cfa05415 Diabetic cardiomyopathy	Path:cfa05143 African trypanosomiasis
Path:cfa05219 Bladder cancer	Path:cfa05132 Salmonella infection
Path:cfa05323 Rheumatoid arthritis	Path:cfa01100 Metabolic pathways
Path:cfa01522 Endocrine resistance
Path:cfa04512 ECM-receptor interaction
Path:cfa04670 Leukocyte transendothelial migration
Path:cfa04611 Platelet activation
Path:cfa04915 Estrogen signaling pathway
Path:cfa04926 Relaxin signaling pathway
Path:cfa05418 Fluid shear stress and atherosclerosis
Path:cfa04613 Neutrophil extracellular trap formation
Path:cfa05161 Hepatitis B
Path:cfa05205 Proteoglycans in cancer
Path:cfa04510 Focal adhesion
Path:cfa05206 MicroRNAs in cancer
Path:cfa05165 Human papillomavirus infection
Path:cfa04151 PI3K-Akt signaling pathway
